# Supplementary material for: An old model with new insights: endogenous retroviruses drive the evolvement toward ASD susceptibility and hijack transcription machinery during development
Source: Mol Psychiatry. 2023 Mar 7;28(5):1932–45. doi: 10.1038/s41380-023-01999-z (PMC10575786; doi:10.1038/s41380-023-01999-z)
Supplement: Supplementary file 2 — Supplemental table 1 [file 41380_2023_1999_MOESM2_ESM.xlsx]

## Sheet: Table S1
Table S1 Regional differences shared by BTBR/R and BTBR/J (related to Fig. 1a)
The absolute volume. Multiple comparisons were controlled using the False Discovery Rate (FDR). Brain regions are shown only if the difference was significant at an FDR <5%. *, FDR<0.5%; **, FDR<1%.
	B6		BTBR/R		BTBR/J			BTBR/R compared to B6						BTBR/J compared to B6
Absolute volume	Mean	SD	Mean	SD	Mean	SD		%Diff	Effect	P-Value	FDR			%Diff	Effect	P-Value	FDR
Accessory olfactory bulb: glomerular, external plexiform and mitral cell layer	0.524068	0.0392551	0.447605	0.0167774	0.431568	0.0304308		-14.5901	-1.94783	7.48531e-06	1.08778e-05	**		-17.6503	-2.35637	7.36145e-06	4.73655e-07	**
Accessory olfactory bulb: granule cell layer	0.236324	0.0126619	0.207429	0.00758523	0.180875	0.00867644		-12.2266	-2.28197	2.99223e-06	1.14904e-06	**		-23.4631	-4.37918	2.8576e-10	4.99827e-12	**
Olfactory bulb: external plexiform layer	5.76855	0.204586	6.17638	0.30465	6.29551	0.279394		7.06991	1.99345	0.0026091	0.00549646	**		9.13518	2.57578	0.000133721	0.000389995	**
Olfactory bulb: glomerular layer	3.82005	0.189299	4.30013	0.225385	4.35492	0.207684		12.5676	2.53613	5.55297e-05	6.51495e-05	**		14.0017	2.82553	7.90141e-06	1.28488e-05	**
CA1Rad	2.43747	0.0623889	2.61345	0.111433	2.64484	0.123316		7.21966	2.82064	0.000435519	0.00237994	**		8.50755	3.32381	0.000194632	0.000349423	**
CA2Py	0.183758	0.00626504	0.194363	0.00947744	0.205733	0.0118877		5.77087	1.69264	0.00907737	0.0384905	*		11.9587	3.50758	7.51319e-05	7.28699e-05	**
CA2Rad	0.411413	0.0222844	0.436107	0.0214595	0.493067	0.0209903		6.00207	1.1081	0.0188449	0.0301679	*		19.847	3.66414	5.6843e-08	2.42274e-08	**
CA3Py Inner	0.14651	0.00577285	0.135552	0.00494283	0.132133	0.00721576		-7.47949	-1.89823	0.000162517	0.00118238	**		-9.81289	-2.49043	9.82389e-05	3.78529e-05	**
CA3Rad	1.83083	0.081061	1.95297	0.0704672	2.08865	0.0950234		6.67111	1.50673	0.0015631	0.00633095	**		14.0816	3.18046	2.9133e-06	6.18436e-07	**
GrDG	1.30175	0.0443835	1.13901	0.0369287	1.13939	0.0577362		-12.502	-3.66678	2.07613e-08	1.33113e-07	**		-12.4729	-3.65825	1.12536e-06	1.39576e-07	**
MoDG	4.26736	0.113894	3.97103	0.0994686	4.01307	0.151703		-6.9442	-2.60183	4.27941e-06	3.98872e-05	**		-5.95899	-2.2327	0.000477125	0.000228112	**
PoDG	0.626027	0.0286446	0.542827	0.0198699	0.538336	0.0297936		-13.2902	-2.90456	2.11608e-07	5.40273e-07	**		-14.0075	-3.06133	1.77049e-06	2.03454e-07	**
Claustrum: dorsal part	0.199964	0.0257903	0.174112	0.0187405	0.159093	0.0224963		-12.9285	-1.00241	0.015248	0.027966	*		-20.4392	-1.58475	0.0010267	0.000682205	**
facial nerve (cranial nerve 7)	0.207367	0.0140922	0.251056	0.0141515	0.251152	0.00903306		21.0684	3.10023	1.11667e-06	1.2149e-07	**		21.1147	3.10704	4.88541e-08	9.46392e-08	**
fourth ventricle	0.853589	0.119111	0.972752	0.105225	0.966709	0.0749747		13.9602	1.00043	0.0252672	0.0244327	*		13.2523	0.949699	0.0151215	0.0297559	*
globus pallidus	3.12599	0.149736	2.7473	0.105676	2.62673	0.111883		-12.1143	-2.52907	1.68049e-06	6.62544e-07	**		-15.9714	-3.33428	4.20919e-08	4.8614e-09	**
internal capsule	2.85422	0.15501	2.71333	0.11775	2.58714	0.112186		-4.93634	-0.908937	0.0284057	0.0347704	*		-9.35758	-1.72303	0.000199356	0.00016433	**
stria terminalis	0.831211	0.0372181	0.796992	0.0288642	0.749989	0.0305441		-4.11673	-0.919408	0.0281027	0.0409073	*		-9.77145	-2.1823	2.66063e-05	1.28488e-05	**
cerebellar peduncle: inferior	0.798258	0.0233832	0.880939	0.0339969	0.870395	0.0410175		10.3577	3.53591	5.27708e-06	3.78788e-05	**		9.03679	3.08499	0.000151038	0.000171992	**
cerebellar peduncle: middle	1.20314	0.0564927	1.32321	0.035644	1.28771	0.0610445		9.97905	2.12527	9.5493e-06	5.55678e-05	**		7.02855	1.49689	0.00429979	0.00226731	**
copula white matter	0.0726756	0.00402642	0.0853493	0.00642378	0.0894027	0.00677628		17.4388	3.14765	5.25765e-05	0.00019258	**		23.0161	4.15434	2.77533e-06	3.82745e-06	**
copula: pyramis (lobule 8)	2.34638	0.0811348	2.537	0.101828	2.72098	0.122798		8.12379	2.34936	0.000189079	0.00118109	**		15.965	4.617	1.94123e-07	7.96862e-08	**
crus 1 white matter	0.338674	0.0146058	0.436667	0.0373463	0.435968	0.0213518		28.9343	6.70919	5.04391e-07	7.01423e-08	**		28.728	6.66135	3.79632e-10	7.29818e-08	**
crus 1: ansiform lobule (lobule 6)	4.08141	0.100822	5.14465	0.222541	5.26786	0.228941		26.0507	10.5457	4.57643e-11	4.64625e-11	**		29.0697	11.7678	1.04752e-11	4.99827e-12	**
crus 2 white matter	0.258453	0.0145431	0.293157	0.021213	0.282912	0.0201144		13.4276	2.38628	0.000475104	0.00118238	**		9.46348	1.6818	0.00609701	0.0157649	*
crus 2: ansiform lobule (lobule 7)	3.84602	0.224637	4.2226	0.212636	4.21718	0.320504		9.79126	1.67636	0.000916616	0.00711202	**		9.65037	1.65224	0.00799648	0.00727839	**
lobule 10 white matter	0.0774044	0.0103712	0.110123	0.0106349	0.101429	0.00570928		42.2692	3.15471	1.03882e-06	7.01423e-08	**		31.0381	2.3165	1.70636e-06	7.65084e-06	**
lobule 10: nodulus	1.2955	0.093052	1.82426	0.12783	1.74792	0.0801795		40.8154	5.68243	2.48215e-09	5.70612e-11	**		34.9229	4.86207	2.76761e-10	1.92279e-09	**
lobule 1-2 white matter	0.0775111	0.0122426	0.107867	0.0129365	0.095664	0.00807789		39.1628	2.4795	2.9889e-05	6.40578e-06	**		23.4197	1.48276	0.000611727	0.00234978	**
lobule 3 white matter	0.168946	0.0168509	0.259461	0.0194363	0.253211	0.016294		53.5767	5.37156	8.72613e-10	5.70612e-11	**		49.8769	5.00062	4.85665e-10	3.17777e-10	**
lobule 3: central lobule (dorsal)	1.93948	0.172479	2.53549	0.204097	2.43643	0.17848		30.7303	3.45555	1.01628e-06	5.02201e-07	**		25.6224	2.88118	3.84898e-06	7.45212e-06	**
lobule 8 white matter	0.144455	0.0102302	0.162192	0.0169509	0.176853	0.0154639		12.2785	1.73377	0.0121166	0.0246832	*		22.4279	3.16691	3.01407e-05	0.000110706	**
lobule 9 white matter	0.272135	0.0189652	0.327248	0.0178362	0.347925	0.0303571		20.252	2.906	1.63764e-06	4.67594e-05	**		27.8502	3.99628	2.75011e-06	3.53807e-07	**
lobule 9: uvula	2.68217	0.101016	3.17398	0.127514	3.33402	0.351596		18.3363	4.86861	1.14527e-08	0.000182271	**		24.303	6.45288	3.52644e-05	3.32121e-06	**
lobules 1-2: lingula and central lobule (ventral)	1.69365	0.205091	2.27043	0.251405	2.14216	0.200357		34.0555	2.81231	2.06015e-05	1.14999e-05	**		26.4821	2.1869	7.49745e-05	0.000249419	**
lobules 4-5 white matter	0.503751	0.0435921	0.618635	0.049125	0.619936	0.0278605		22.8056	2.63542	2.32215e-05	4.19527e-06	**		23.0639	2.66527	4.712e-07	2.8006e-06	**
lobules 4-5: culmen (ventral and dorsal)	3.77383	0.228228	4.57309	0.272836	4.76266	0.349609		21.1791	3.50203	9.2617e-07	6.13137e-06	**		26.2022	4.33262	5.59271e-07	1.79363e-07	**
paramedian lobule	0.147449	0.0121403	0.167163	0.0135795	0.161547	0.00955201		13.3699	1.62384	0.00273914	0.00237994	**		9.56113	1.16124	0.00764673	0.0236953	*
paramedian lobule (lobule 7)	3.91801	0.171329	4.12985	0.157596	4.22983	0.186111		5.40674	1.23643	0.0084445	0.020868	*		7.95865	1.82001	0.000903556	0.000806846	**
simple lobule (lobule 6)	4.65656	0.131315	5.98783	0.331549	5.92987	0.366205		28.5892	10.138	6.71261e-10	2.40419e-09	**		27.3443	9.69659	6.08585e-09	4.7573e-09	**
simple lobule white matter	0.340281	0.0148511	0.47008	0.0524223	0.442709	0.0302246		38.1447	8.74002	8.14049e-07	1.25209e-07	**		30.1011	6.89702	1.62802e-08	4.77623e-06	**
trunk of lobules 1-3 white matter	0.119566	0.00681538	0.149461	0.00937767	0.137109	0.00888024		25.003	4.38642	1.45586e-07	1.2149e-07	**		14.6723	2.57405	9.36907e-05	0.000225521	**
trunk of lobules 6-8 white matter	0.0985742	0.0062312	0.114619	0.00892659	0.127179	0.0116888		16.2765	2.57486	0.000194091	0.00218277	**		29.0182	4.59052	2.3711e-06	9.69361e-07	**
trunk of simple and crus 1 white matter	0.146283	0.0143444	0.130565	0.00787928	0.123184	0.00594816		-10.7445	-1.09572	0.00451358	0.00245258	**		-15.7904	-1.6103	6.93546e-05	2.62667e-05	**
paraflocculus (PFL)	3.40439	0.291463	4.25037	0.086212	3.87055	0.268291		24.8499	2.90255	1.03888e-08	5.38874e-08	**		13.693	1.59938	0.00121295	0.000225394	**
paraflocculus white matter	0.289436	0.0288344	0.357051	0.0187186	0.335872	0.0257418		23.3606	2.34492	3.02412e-06	4.83986e-06	**		16.0434	1.61042	0.00099026	0.000464721	**
flocculus (FL)	1.01047	0.0420412	1.18399	0.0653136	1.13409	0.074184		17.1721	4.12738	1.2899e-06	6.13137e-06	**		12.2329	2.94023	0.000261619	0.000389995	**
nucleus interpositus	0.432647	0.0313958	0.380917	0.0367383	0.400752	0.0232157		-11.9566	-1.64767	0.00306242	0.00237994	**		-7.37208	-1.0159	0.0147347	0.0490093	*
medulla	26.3836	1.63521	28.5584	1.02932	28.4612	1.2449		8.24296	1.32998	0.00138815	0.00229413	**		7.87473	1.27057	0.00366025	0.00252599	**
periaqueductal grey	3.84282	0.234877	4.27437	0.201104	4.2231	0.238522		11.23	1.83735	0.000228275	0.000597213	**		9.89573	1.61904	0.00174697	0.00162543	**
pons	16.246	0.912074	17.4765	0.724837	17.2421	0.725252		7.57416	1.34913	0.00268624	0.00361301	**		6.13096	1.09206	0.0116386	0.0156094	*
pontine nucleus	0.770219	0.0343127	0.836512	0.0371615	0.854149	0.0500216		8.60708	1.93203	0.000511113	0.00343005	**		10.897	2.44605	0.00037209	0.000261858	**
Primary motor cortex	6.76722	0.293778	5.83478	0.231903	5.6385	0.525055		-13.7789	-3.17399	1.29257e-07	2.69138e-05	**		-16.6793	-3.84212	1.42859e-05	1.22663e-06	**
Primary somatosensory cortex	4.1345	0.215736	3.57667	0.0854105	3.55037	0.328985		-13.4922	-2.58573	1.1663e-07	3.96862e-05	**		-14.1282	-2.70763	0.000187329	1.73164e-05	**
Primary somatosensory cortex: dysgranular zone	0.343495	0.0150808	0.312384	0.0168267	0.294459	0.0225299		-9.05722	-2.06296	0.000323363	0.00237994	**		-14.2757	-3.25157	1.97018e-05	9.1164e-06	**
Primary somatosensory cortex: forelimb region	3.84203	0.192008	3.45467	0.193582	3.18243	0.331328		-10.0822	-2.01743	0.000217198	0.00460559	**		-17.168	-3.43529	3.91589e-05	9.31038e-06	**
Primary somatosensory cortex: jaw region	0.580971	0.0548976	0.511845	0.0281294	0.497589	0.0413927		-11.8982	-1.25917	0.00128919	0.00237994	**		-14.3521	-1.51885	0.000807931	0.000263895	**
Primary visual cortex	2.23849	0.110077	2.60585	0.170337	2.50764	0.122577		16.411	3.33729	1.98806e-05	9.81545e-06	**		12.0235	2.44507	5.14518e-05	0.000398871	**
Secondary motor cortex	5.51319	0.150642	4.45226	0.12456	4.42399	0.269394		-19.2434	-7.0427	2.98472e-13	4.64625e-11	**		-19.7561	-7.23034	1.33666e-09	9.64931e-12	**
Secondary somatosensory cortex	5.95259	0.583946	5.31712	0.284258	5.50612	0.433045		-10.6755	-1.08824	0.00373965	0.00667849	**		-7.50039	-0.76457	0.0581227	0.0499655	*
Cingulate cortex: area 24a'	0.888754	0.059433	0.680171	0.0555709	0.616736	0.071982		-23.4692	-3.50955	1.02858e-07	2.61819e-07	**		-30.6067	-4.57688	1.95061e-08	2.29437e-09	**
Cingulate cortex: area 24b	1.31156	0.0691487	0.991312	0.0796538	1.06051	0.0891758		-24.4173	-4.63128	9.61338e-09	1.53596e-08	**		-19.1415	-3.63062	1.14975e-06	6.18436e-07	**
Cingulate cortex: area 24b'	0.543872	0.0386433	0.396928	0.0333406	0.381248	0.0523759		-27.0181	-3.80258	1.55631e-08	1.27005e-07	**		-29.9012	-4.20834	2.29084e-07	2.33133e-08	**
Cingulate cortex: area 29c	1.92869	0.113931	1.58554	0.0806404	1.58259	0.182911		-17.7918	-3.01189	1.39324e-07	1.55742e-05	**		-17.9447	-3.03777	8.30449e-05	1.16115e-05	**
Cingulate cortex: area 32	2.3749	0.150775	2.00282	0.10429	2.11729	0.196883		-15.6673	-2.46779	2.10417e-06	3.95678e-05	**		-10.8471	-1.70855	0.00407325	0.00204916	**
Dorsolateral orbital cortex	0.864356	0.0485693	0.745221	0.049448	0.776229	0.0620429		-13.783	-2.45287	2.60801e-05	0.000113345	**		-10.1956	-1.81444	0.00228419	0.00232383	**
Frontal association cortex	6.54465	0.349976	5.53143	0.174865	5.57689	0.294603		-15.4815	-2.89509	4.47404e-08	5.7823e-08	**		-14.787	-2.76521	1.46444e-06	9.31613e-08	**
Frontal cortex: area 3	0.681486	0.0194758	0.578619	0.0257859	0.577291	0.0467444		-15.0946	-5.28181	5.29861e-09	1.0858e-06	**		-15.2895	-5.34999	5.19122e-06	7.10734e-07	**
striatum	19.5676	1.04563	17.5639	0.783607	17.4476	0.935838		-10.2398	-1.91625	7.42376e-05	0.000117252	**		-10.8345	-2.02753	0.000102104	5.0677e-05	**
Ventral tenia tecta	0.101582	0.0110411	0.113792	0.00569106	0.114848	0.0122593		12.0196	1.10584	0.00370149	0.0213561	*		13.0592	1.20149	0.019239	0.0122341	*
