# Supplementary material for: An old model with new insights: endogenous retroviruses drive the evolvement toward ASD susceptibility and hijack transcription machinery during development
Source: Mol Psychiatry. 2023 Mar 7;28(5):1932–45. doi: 10.1038/s41380-023-01999-z (PMC10575786; doi:10.1038/s41380-023-01999-z)
Supplement: Supplementary file 3 — Supplemental table 2 [file 41380_2023_1999_MOESM3_ESM.xlsx]

## Sheet: Table S2
Table S2 Brain regions are significantly different between BTBR/R and BTBR/J (related to Fig. 1a)
The absolute volume. Multiple comparisons were controlled for by using the False Discovery Rate (FDR). Regions are only shown if the difference was significant at an FDR <5%. *, FDR<0.5%; **, FDR<1%
Absolute volume	BRC		JAX		JAX compared to BRC
	Mean	SD	Mean	SD	%Diff	Effect	P-Value	FDR
anterior commissure: pars posterior	0.424816	0.0199975	0.376357	0.0254024	-11.407	-2.42323	3.31067e-05	0.000454409	**
corpus callosum	11.7275	0.567049	10.1694	0.426267	-13.2857	-2.74769	1.34447e-07	3.76289e-06	**
fimbria	3.19243	0.179509	2.39057	0.213529	-25.1176	-4.46698	1.30442e-09	3.52922e-08	**
lateral olfactory tract	1.47194	0.0565803	1.41735	0.0455999	-3.70848	-0.964765	0.0162679	0.0452722	*
mammilothalamic tract	0.247877	0.0117483	0.228037	0.00932239	-8.00396	-1.68876	0.000145397	0.0122184	*
optic tract	1.60878	0.0802375	1.52646	0.0506793	-5.11691	-1.02595	0.00652129	0.0238474	*
stria medullaris	0.670245	0.0326529	0.601376	0.0352961	-10.2752	-2.10914	5.78226e-05	0.00418406	**
stria terminalis	0.796992	0.0288642	0.749989	0.0305441	-5.89751	-1.62841	0.000818824	0.0111249	*
Accessory olfactory bulb: granule cell layer	0.207429	0.00758523	0.180875	0.00867644	-12.8018	-3.50084	6.12947e-08	9.22388e-06	**
amygdala	9.47866	0.25354	8.95044	0.403149	-5.57266	-2.08336	0.000885774	0.00456301	**
CA10r	2.27352	0.129579	2.09107	0.135574	-8.02515	-1.40805	0.00276096	0.01406	*
CA1Py	1.13907	0.0444639	1.06636	0.0638271	-6.38277	-1.63512	0.00378039	0.0160155	*
CA2Py	0.194363	0.00947744	0.205733	0.0118877	5.85023	1.19976	0.0166806	0.0440152	*
CA2Rad	0.436107	0.0214595	0.493067	0.0209903	13.061	2.6543	1.30564e-06	1.64763e-05	**
CA30r	3.02523	0.132069	2.76645	0.162413	-8.55401	-1.95943	0.000302726	0.01406	*
CA3Rad	1.95297	0.0704672	2.08865	0.0950234	6.94709	1.92536	0.000644405	0.00456301	**
Cingulate cortex: area 24a	1.67414	0.133751	1.86483	0.207819	11.3899	1.42565	0.0139017	0.0440152	*
Cingulate cortex: area 29a	0.763552	0.0527924	0.856224	0.0622857	12.137	1.75541	0.000712188	0.00418406	**
Cingulum	0.794885	0.0709288	0.704341	0.0587233	-11.3908	-1.27655	0.00253355	0.0122184	*
Dorsal nucleus of the endopiriform	1.34642	0.0377846	1.26845	0.0583807	-5.79076	-2.06348	0.00080024	0.00708199	**
Dorsolateral entorhinal cortex	2.66557	0.134486	2.44021	0.112669	-8.45448	-1.67571	0.00020114	0.00257492	**
Lateral parietal association cortex	0.230971	0.0153378	0.206741	0.0235414	-10.4902	-1.57971	0.00679229	0.0238474	*
lateral ventricle	4.06512	0.649716	2.8793	0.321656	-29.1707	-1.82514	1.0678e-05	0.00257492	**
LMol	2.37573	0.0879529	2.48804	0.0907795	4.72736	1.27693	0.00550105	0.0163226	*
copula: pyramis (lobule 8)	2.537	0.101828	2.72098	0.122798	7.25204	1.80681	0.000610203	0.00320152	**
lobule 8: pyramis	1.61769	0.0913218	1.73198	0.0816271	7.06522	1.25154	0.00382791	0.0254734	*
Medial parietal association cortex	0.3788	0.0208018	0.333691	0.0318342	-11.9085	-2.16853	0.000462149	0.00552394	**
paraflocculus (PFL)	4.25037	0.086212	3.87055	0.268291	-8.93625	-4.4057	0.000117753	0.00418406	**
Parietal cortex: posterior area: rostral part	0.0988693	0.00661446	0.0887467	0.00997819	-10.2384	-1.53038	0.00776745	0.0440152	*
pre-para subiculum	2.28772	0.0614353	2.08484	0.133659	-8.86821	-3.30234	9.03916e-05	0.000678758	**
Primary visual cortex: monocular area	1.70294	0.128984	1.92468	0.11391	13.0209	1.71912	0.000194358	0.00115676	**
subependymale zone / rhinocele	0.0502347	0.00354414	0.0459787	0.00436588	-8.47224	-1.20086	0.015574	0.0439639	*
trunk of lobules 1-3 white matter	0.149461	0.00937767	0.137109	0.00888024	-8.26434	-1.31717	0.00316244	0.0122184	*
trunk of lobules 6-8 white matter	0.114619	0.00892659	0.127179	0.0116888	10.9581	1.40703	0.00726274	0.0199759	*
