# Supplementary material for: An old model with new insights: endogenous retroviruses drive the evolvement toward ASD susceptibility and hijack transcription machinery during development
Source: Mol Psychiatry. 2023 Mar 7;28(5):1932–45. doi: 10.1038/s41380-023-01999-z (PMC10575786; doi:10.1038/s41380-023-01999-z)
Supplement: Supplementary file 4 — Supplemental table 3 [file 41380_2023_1999_MOESM4_ESM.xlsx]

## Sheet: Table S3
Table S3 The voxelwise Fractional Anisotropy (FA) differences between BTBR/R, BTBR/J and B6 (related to Fig. 1b)
Fractional Anisotropy	BTBR/R		B6		Compare BTBR/R to B6
	Mean	SD	Mean	SD	%Diff	Effect	P-Value	FDR
Perirhinal cortex	0.41591	0.0411214	0.373479	0.0204153	11.3608	2.07836	0.0114638	0.660472
Claustrum	0.389936	0.035631	0.447719	0.0712838	-12.9061	-0.810603	0.0296772	0.660472
copula white matter	0.463261	0.0508237	0.528889	0.073926	-12.4087	-0.887753	0.0304446	0.660472
GrDG	0.29834	0.0262472	0.344285	0.0629561	-13.3451	-0.729795	0.0404981	0.660472
Ventral orbital cortex	0.332961	0.0557634	0.406151	0.0970842	-18.0204	-0.753882	0.0484479	0.660472
Fractional Anisotropy	BTBR/J		B6		Compare BTBR/J to B6
	Mean	SD	Mean	SD	%Diff	Effect	P-Value	FDR
Cingulum	0.37023	0.0489114	0.552506	0.0807497	-32.9907	-2.25729	5.72423e-05	0.00022979	**
corpus callosum	0.450335	0.0410043	0.538115	0.059227	-16.3125	-1.48209	0.00318656	0.0274427	*
fimbria	0.516446	0.0294571	0.57524	0.0403613	-10.2208	-1.4567	0.00403757	0.0353447	*
fornix	0.432921	0.040179	0.494105	0.0399329	-12.3829	-1.53218	0.00668601	0.145734
Claustrum	0.379009	0.0326927	0.447719	0.0712838	-15.3466	-0.96389	0.0246886	0.215757
Cingulate cortex area 24a.1	0.271358	0.0637911	0.385811	0.114695	-29.6654	-0.997888	0.0247665	0.182428
anterior commissure pars posterior	0.449012	0.0697395	0.512733	0.0322909	-12.4276	-1.97333	0.0261577	0.308362
Cingulate cortex area 29c	0.285953	0.0466258	0.404685	0.131731	-29.3393	-0.90132	0.0291784	0.182428
Claustrum ventral part	0.48815	0.042071	0.453207	0.0197607	7.71026	1.76833	0.0409648	0.415671
trunk of simple and crus 1 white matter	0.550206	0.0410709	0.618059	0.0772867	-10.9783	-0.877931	0.0426228	0.415671
Medial amygdala	0.33624	0.0405428	0.374221	0.0321535	-10.1495	-1.18125	0.0480299	0.417732
Fractional Anisotropy	BTBR/J		BTBR/R		Compare BTBR/J to BTBR/R
	Mean	SD	Mean	SD	%Diff	Effect	P-Value	FDR
Cingulum	0.37023	0.0489114	0.509209	0.0434517	-27.2931	-3.19847	5.10774e-06	0.00600228	**
fimbria	0.516446	0.0294571	0.565581	0.0212353	-8.68753	-2.31384	0.000554203	0.124298
fornix	0.432921	0.040179	0.501825	0.0363708	-13.7309	-1.89451	0.00114195	0.0679492
corpus callosum	0.450335	0.0410043	0.506032	0.0256463	-11.0067	-2.17175	0.00198712	0.460771
Cingulate cortex area_29c	0.285953	0.0466258	0.340023	0.0340937	-15.9017	-1.5859	0.00937941	0.977029
Cingulate cortex area 24a.1	0.271358	0.0637911	0.334567	0.0389189	-18.8927	-1.62411	0.0156535	0.977029
habenular commissure	0.303256	0.0430363	0.342865	0.0322419	-11.5522	-1.22848	0.0344192	0.977029
Cingulate cortex area 29a	0.306627	0.0457805	0.343836	0.0284347	-10.8217	-1.30857	0.0428669	0.977029
trunk of lobules 6 8 white matter	0.492747	0.074553	0.54986	0.0388651	-10.3867	-1.4695	0.0435548	0.977029
Mean Diffusivity	BRC		B6
	Mean	SD	Mean	SD	%Diff	Effect	P-Value	FDR
amygdala	0.000346321	6.83047e-05	0.000325944	6.93523e-05	6.25178	0.293823	0.518095	0.860904
anterior_commissure_pars_anterior	0.000263657	5.05901e-05	0.000246984	5.64572e-05	6.75076	0.295326	0.495152	0.860904
anterior_commissure_pars_posterior	0.000276435	5.24211e-05	0.00026145	5.88597e-05	5.73168	0.254596	0.554627	0.860904
basal_forebrain	0.000292326	5.56731e-05	0.000276923	5.93356e-05	5.56188	0.259577	0.557467	0.860904
bed_nucleus_of_stria_terminalis	0.000293161	5.57785e-05	0.00028281	6.46991e-05	3.66019	0.159993	0.705162	0.89568
cerebellar_peduncle_inferior	0.000279395	6.67681e-05	0.000269401	6.98589e-05	3.71001	0.143071	0.747997	0.89568
cerebellar_peduncle_middle	0.000326587	7.61673e-05	0.000311998	7.55764e-05	4.67607	0.19304	0.673996	0.884044
cerebellar_peduncle_superior	0.000249975	5.75862e-05	0.000233744	5.5202e-05	6.94395	0.29403	0.531058	0.860904
cerebral_aqueduct	0.000288477	6.1683e-05	0.000262979	6.57783e-05	9.69589	0.387638	0.383703	0.860904
cerebral_peduncle	0.000250411	5.92339e-05	0.000242353	5.59885e-05	3.32524	0.143937	0.760026	0.897307
colliculus_inferior	0.000302519	6.33745e-05	0.000287421	7.44305e-05	5.25265	0.202837	0.629852	0.860904
colliculus_superior	0.000296186	6.34941e-05	0.000271641	6.7646e-05	9.03579	0.362843	0.414468	0.860904
corpus_callosum	0.000271549	5.65815e-05	0.00024938	6.16261e-05	8.88952	0.359729	0.413175	0.860904
corticospinal_tract_pyramids	0.000278693	6.86086e-05	0.000331791	0.000104988	-16.0035	-0.505756	0.189737	0.860904
cuneate_nucleus	0.000318476	7.40891e-05	0.000309966	7.87379e-05	2.74554	0.108083	0.806553	0.942791
facial_nerve_cranial_nerve_7	0.000232726	5.50613e-05	0.000223254	5.02225e-05	4.24262	0.188597	0.695403	0.89568
fasciculus_retroflexus	0.000259328	5.53435e-05	0.000238843	5.81415e-05	8.57689	0.352336	0.43122	0.860904
fimbria	0.000261264	5.45631e-05	0.000252208	6.30859e-05	3.59064	0.143549	0.734547	0.89568
fornix	0.000241914	4.89502e-05	0.000235661	5.43149e-05	2.65364	0.115136	0.789725	0.93605
fourth_ventricle	0.000336761	7.44613e-05	0.000376768	0.000107485	-10.6184	-0.372209	0.33909	0.860904
fundus_of_striatum	0.000323902	6.49344e-05	0.000305684	6.67536e-05	5.95962	0.272909	0.54531	0.860904
globus_pallidus	0.000276215	5.6719e-05	0.000263456	6.13813e-05	4.84282	0.20786	0.635295	0.860904
habenular_commissure	0.000505551	0.000138278	0.000531167	0.000156463	-4.82271	-0.163723	0.702083	0.89568
hypothalamus	0.000276136	5.65581e-05	0.000261411	5.87312e-05	5.63288	0.250718	0.57611	0.860904
inferior_olivary_complex	0.000257768	6.7776e-05	0.000353541	0.000134704	-27.0895	-0.710984	0.0533207	0.860904
internal_capsule	0.000243378	5.16673e-05	0.000233337	5.55612e-05	4.3033	0.180723	0.680821	0.879084
interpedunclar_nucleus	0.000288776	7.09815e-05	0.000249416	6.18242e-05	15.7805	0.636631	0.208095	0.860904
lateral_olfactory_tract	0.000339337	5.07823e-05	0.000334316	8.39416e-05	1.5019	0.0598165	0.870509	0.942982
lateral_septum	0.000306804	5.92422e-05	0.000297619	6.85076e-05	3.08638	0.134082	0.751385	0.89568
lateral_ventricle	0.000381958	0.000105233	0.000354502	9.80082e-05	7.74496	0.28014	0.55704	0.860904
mammillary_bodies	0.00028059	6.62299e-05	0.000276645	6.93526e-05	1.42585	0.0568769	0.898199	0.951415
mammilothalamic_tract	0.000265549	5.7352e-05	0.000247946	5.86646e-05	7.09931	0.300053	0.507674	0.860904
medial_lemniscus_medial_longitudinal_fasciculus	0.000253336	5.81654e-05	0.000258245	6.67344e-05	-1.90097	-0.0735626	0.862395	0.942791
medial_septum	0.000276102	5.3124e-05	0.00026831	5.90971e-05	2.90396	0.131844	0.759862	0.897307
medulla	0.00029838	6.65258e-05	0.000292019	7.04191e-05	2.17839	0.090335	0.838127	0.936052
midbrain	0.000272695	5.94465e-05	0.000255655	5.9353e-05	6.66536	0.287101	0.53138	0.860904
nucleus_accumbens	0.000328241	6.28058e-05	0.000310286	6.56496e-05	5.78668	0.273501	0.54087	0.860904
olfactory_peduncle	0.000348131	6.10531e-05	0.000325999	7.22607e-05	6.78879	0.306272	0.467054	0.860904
olfactory_tubercle	0.000356675	6.85288e-05	0.000380504	0.000118875	-6.26256	-0.200457	0.580842	0.860904
optic_tract	0.000247956	4.69932e-05	0.000239986	5.40744e-05	3.32129	0.147401	0.728329	0.89568
periaqueductal_grey	0.000299191	6.12349e-05	0.000272444	6.57177e-05	9.81747	0.407	0.359362	0.860904
pons	0.000268442	6.18252e-05	0.000253894	5.71341e-05	5.72963	0.254615	0.594898	0.860904
pontine_nucleus	0.000349627	7.81062e-05	0.000332896	7.79476e-05	5.02573	0.214637	0.639103	0.865326
posterior_commissure	0.000253476	5.28302e-05	0.000239893	6.31838e-05	5.66236	0.214985	0.606591	0.860904
pre_para_subiculum	0.000357103	7.59041e-05	0.000344756	8.31794e-05	3.58129	0.148435	0.732799	0.89568
stria_medullaris	0.000275047	5.42069e-05	0.000265436	6.18233e-05	3.6207	0.155453	0.715353	0.89568
stria_terminalis	0.000227634	4.30276e-05	0.00022632	5.49422e-05	0.580442	0.0239098	0.95279	0.969855
striatum	0.000321656	6.30196e-05	0.000303833	7.00596e-05	5.86636	0.254411	0.55686	0.860904
subependymale_zone_rhinocele	0.000307571	6.00813e-05	0.000284707	6.42772e-05	8.03079	0.355712	0.422539	0.860904
superior_olivary_complex	0.000273818	6.9986e-05	0.000305837	8.62878e-05	-10.4691	-0.371065	0.37109	0.860904
thalamus	0.000298684	6.02598e-05	0.00028093	6.50624e-05	6.31955	0.272869	0.534953	0.860904
third_ventricle	0.000371629	7.74287e-05	0.000350956	9.10598e-05	5.89048	0.227026	0.589675	0.860904
ventral_tegmental_decussation	0.00023551	6.08666e-05	0.000225849	5.68639e-05	4.27783	0.169904	0.720406	0.89568
lobules_1_2_lingula_and_central_lobule_ventral	0.000288457	5.8924e-05	0.0002763	6.45188e-05	4.40004	0.18843	0.665175	0.865326
lobule_3_central_lobule_dorsal	0.000298719	6.10396e-05	0.000272918	6.48997e-05	9.4536	0.397546	0.372654	0.860904
lobules_4_5_culmen_ventral_and_dorsal	0.000314378	6.27589e-05	0.000296154	7.60452e-05	6.15337	0.23964	0.563989	0.860904
lobule_6_declive	0.000425533	0.000149854	0.000393179	0.000117436	8.22866	0.275498	0.604136	0.860904
lobule_7_tuber_or_folium	0.000514948	0.000229418	0.000472281	0.000139453	9.03409	0.305956	0.631641	0.860904
lobule_8_pyramis	0.000403177	0.00011774	0.000354781	9.64429e-05	13.641	0.501808	0.335422	0.860904
lobule_9_uvula	0.000313542	7.28727e-05	0.000284839	7.23794e-05	10.0771	0.396571	0.390994	0.860904
lobule_10_nodulus	0.000294064	6.05857e-05	0.000279481	6.66261e-05	5.2178	0.218875	0.614726	0.860904
anterior_lobule_lobules_4_5	0.000288438	5.90665e-05	0.000260467	5.98339e-05	10.7388	0.46748	0.308723	0.860904
simple_lobule_lobule_6	0.000305119	6.01768e-05	0.000298637	8.27777e-05	2.1705	0.0783053	0.841572	0.936052
crus_1_ansiform_lobule_lobule_6	0.000320783	6.67326e-05	0.000304511	8.11399e-05	5.34356	0.200539	0.628217	0.860904
crus_2_ansiform_lobule_lobule_7	0.000369961	9.72007e-05	0.000349627	0.000109317	5.81591	0.18601	0.665002	0.865326
paramedian_lobule_lobule_7	0.000365674	8.49339e-05	0.000342501	8.97123e-05	6.76589	0.258306	0.561214	0.860904
copula_pyramis_lobule_8	0.000303701	6.87122e-05	0.000273851	6.50511e-05	10.9001	0.458869	0.335485	0.860904
flocculus_FL	0.000286851	5.88571e-05	0.000270743	5.70327e-05	5.94945	0.28243	0.544755	0.860904
paraflocculus_PFL	0.000297825	6.73335e-05	0.000275388	6.99786e-05	8.14715	0.320617	0.475683	0.860904
trunk_of_arbor_vita	0.000245636	5.49422e-05	0.000226396	5.74668e-05	8.49852	0.334807	0.455148	0.860904
lobule_1_2_white_matter	0.00024383	5.21588e-05	0.000218353	5.62223e-05	11.6678	0.453146	0.307778	0.860904
lobule_3_white_matter	0.000261501	5.41883e-05	0.000238494	5.88111e-05	9.64692	0.391206	0.375174	0.860904
trunk_of_lobules_1_3_white_matter	0.000248461	5.32208e-05	0.000220323	6.11434e-05	12.7709	0.460186	0.285562	0.860904
lobules_4_5_white_matter	0.000266221	5.78298e-05	0.000236252	6.25641e-05	12.6851	0.47901	0.280919	0.860904
lobules_6_7_white_matter	0.000268366	6.61237e-05	0.000232534	6.02541e-05	15.4097	0.594693	0.225934	0.860904
lobule_8_white_matter	0.00024967	5.65396e-05	0.000216854	5.72368e-05	15.1327	0.573336	0.215335	0.860904
trunk_of_lobules_6_8_white_matter	0.000244098	5.52654e-05	0.000222814	6.11157e-05	9.55223	0.348253	0.424442	0.860904
lobule_9_white_matter	0.000239239	5.50977e-05	0.000202891	5.38143e-05	17.9151	0.675435	0.155373	0.860904
lobule_10_white_matter	0.000266848	5.87049e-05	0.000242886	5.72058e-05	9.86588	0.418888	0.370493	0.860904
anterior_lobule_white_matter	0.000259107	5.62408e-05	0.000232549	5.65494e-05	11.4205	0.469646	0.308476	0.860904
simple_lobule_white_matter	0.000252818	5.48753e-05	0.000229088	5.5316e-05	10.3585	0.428989	0.350423	0.860904
crus_1_white_matter	0.000247621	5.15963e-05	0.000224349	5.18582e-05	10.3732	0.448766	0.329978	0.860904
trunk_of_simple_and_crus_1_white_matter	0.000242844	5.32079e-05	0.000211406	5.3554e-05	14.871	0.587035	0.206413	0.860904
crus_2_white_matter	0.00024836	5.33566e-05	0.000219957	5.13083e-05	12.9128	0.55357	0.243933	0.860904
paramedian_lobule	0.000240549	5.55334e-05	0.000209634	5.24729e-05	14.7472	0.589163	0.220548	0.860904
trunk_of_crus_2_and_paramedian_white_matter	0.000216309	4.95907e-05	0.00019909	4.92908e-05	8.64925	0.34935	0.448613	0.860904
copula_white_matter	0.000231118	5.23826e-05	0.000197523	5.24665e-05	17.0081	0.64031	0.17102	0.860904
paraflocculus_white_matter	0.000226449	4.83401e-05	0.000210549	4.50599e-05	7.55151	0.352856	0.460551	0.860904
flocculus_white_matter	0.0002696	5.48396e-05	0.000244391	5.12786e-05	10.3147	0.491593	0.306488	0.860904
dentate_nucleus	0.000282928	6.54871e-05	0.000264797	6.3534e-05	6.84727	0.28538	0.540328	0.860904
nucleus_interpositus	0.000273544	6.2935e-05	0.000252379	6.49397e-05	8.38627	0.32592	0.470211	0.860904
fastigial_nucleus	0.00025376	5.88037e-05	0.000228814	6.18478e-05	10.9024	0.403346	0.368558	0.860904
Cingulate_cortex_area_24a	0.000344771	6.88706e-05	0.000321042	7.65418e-05	7.39139	0.310019	0.475139	0.860904
Cingulate_cortex_area_24a.1	0.000335673	6.67853e-05	0.000314447	7.70147e-05	6.75013	0.275605	0.517385	0.860904
Cingulate_cortex_area_24b	0.000376731	7.6366e-05	0.000349668	8.42129e-05	7.73984	0.321372	0.461101	0.860904
Cingulate_cortex_area_24b.1	0.000367742	7.3923e-05	0.000346574	8.49843e-05	6.10788	0.249085	0.558643	0.860904
Cingulate_cortex_area_25	0.000350188	6.81585e-05	0.000315419	7.22916e-05	11.0229	0.480947	0.283852	0.860904
Cingulate_cortex_area_29a	0.000329146	7.22257e-05	0.00029705	7.11066e-05	10.8049	0.451376	0.332681	0.860904
Cingulate_cortex_area_29b	0.000345988	7.39263e-05	0.000312504	7.32051e-05	10.7147	0.457399	0.324904	0.860904
Cingulate_cortex_area_29c	0.000347876	7.30393e-05	0.000317549	7.9169e-05	9.55017	0.38306	0.385289	0.860904
Cingulate_cortex_area_30	0.000369067	7.6754e-05	0.000349449	9.22329e-05	5.61411	0.212705	0.609601	0.860904
Cingulate_cortex_area_32	0.00038791	8.18392e-05	0.000360125	8.53328e-05	7.71541	0.325609	0.468171	0.860904
Amygdalopiriform_transition_area	0.000388955	7.43729e-05	0.000351289	7.13492e-05	10.7223	0.527914	0.266289	0.860904
Primary_auditory_cortex	0.000374722	8.11912e-05	0.000358732	8.71012e-05	4.4574	0.183581	0.67646	0.879084
Secondary_auditory_cortex_dorsal_area	0.000375551	8.58709e-05	0.000369853	9.56455e-05	1.54081	0.0595817	0.889952	0.951415
Secondary_auditory_cortex_ventral_area	0.000380848	7.7233e-05	0.00035702	8.72287e-05	6.6741	0.273166	0.525241	0.860904
Caudomedial_entorhinal_cortex	0.000421789	8.26699e-05	0.000414726	0.000111544	1.70297	0.0633173	0.872561	0.942982
Cingulum	0.00025575	5.52205e-05	0.000233442	6.24569e-05	9.55633	0.357182	0.407711	0.860904
Claustrum	0.000360165	7.00797e-05	0.000331987	7.73937e-05	8.48746	0.364077	0.404405	0.860904
Cortex_amygdala_transition_zones	0.000366682	7.1605e-05	0.000408218	0.000132901	-10.1749	-0.312532	0.383415	0.860904
Claustrum_dorsal_part	0.000360014	6.84124e-05	0.000333442	7.47586e-05	7.96895	0.355435	0.417896	0.860904
Dorsal_nucleus_of_the_endopiriform	0.000359598	6.82001e-05	0.000336098	7.15629e-05	6.9923	0.328396	0.462944	0.860904
Dorsal_intermediate_entorhinal_cortex	0.000413222	6.98007e-05	0.000356052	7.92544e-05	16.0567	0.721349	0.103444	0.860904
Dorsolateral_entorhinal_cortex	0.00041101	6.62586e-05	0.000377614	8.78055e-05	8.84381	0.380335	0.344833	0.860904
Dorsolateral_orbital_cortex	0.000406639	3.93639e-05	0.000395388	0.000122324	2.84573	0.0919823	0.776	0.899592
Dorsal_tenia_tecta	0.000332813	6.44304e-05	0.000308023	6.81421e-05	8.04811	0.363799	0.415029	0.860904
Ectorhinal_cortex	0.000389694	6.45092e-05	0.000364631	8.83934e-05	6.87362	0.283543	0.472894	0.860904
Frontal_cortex_area_3	0.000381634	7.26266e-05	0.000372927	9.37103e-05	2.33493	0.0929201	0.81735	0.93605
Frontal_association_cortex	0.000399366	7.44026e-05	0.00038315	0.000104398	4.23212	0.155323	0.689961	0.890734
Intermediate_nucleus_of_the_endopiriform_claustrum	0.000345225	6.59655e-05	0.000320168	6.80337e-05	7.82633	0.368308	0.415534	0.860904
Insular_region_not_subdivided	0.000396221	5.0458e-05	0.00036835	8.5583e-05	7.56634	0.325656	0.37618	0.860904
Lateral_orbital_cortex	0.000370567	7.11312e-05	0.000345232	7.75697e-05	7.33863	0.326613	0.456462	0.860904
Lateral_parietal_association_cortex	0.000367551	8.06144e-05	0.000360584	9.77879e-05	1.93198	0.0712399	0.863173	0.942791
Primary_motor_cortex	0.000372947	7.74152e-05	0.000369815	9.14368e-05	0.846947	0.0342547	0.934751	0.969855
Secondary_motor_cortex	0.000380629	7.9272e-05	0.00036827	9.07465e-05	3.356	0.136194	0.748805	0.89568
Medial_entorhinal_cortex	0.000398595	8.47881e-05	0.000373112	8.73469e-05	6.82982	0.291743	0.517765	0.860904
Medial_orbital_cortex	0.000374006	7.5431e-05	0.000341916	7.95604e-05	9.38541	0.403344	0.367859	0.860904
Medial_parietal_association_cortex	0.000358555	7.81515e-05	0.000349024	9.60247e-05	2.73075	0.0992554	0.809229	0.931445
Piriform_cortex	0.000391812	5.89278e-05	0.000371807	8.34329e-05	5.38048	0.239773	0.53789	0.860904
Posterolateral_cortical_amygdaloid_area	0.000400023	7.55442e-05	0.000392135	8.92562e-05	2.01163	0.0883782	0.832774	0.936052
Posteromedial_cortical_amygdaloid_area	0.00040288	8.13442e-05	0.000402782	9.3671e-05	0.0244301	0.00105049	0.998021	0.997885
Perirhinal_cortex	0.000401999	6.41941e-05	0.000376342	9.01791e-05	6.81731	0.284505	0.467122	0.860904
Parietal_cortex_posterior_area_rostral_part	0.00036222	7.92469e-05	0.000365405	0.000102747	-0.871703	-0.0310008	0.938413	0.969855
Rostral_amygdalopiriform_area	0.0004044	7.26993e-05	0.000376407	8.59729e-05	7.43673	0.325596	0.440043	0.860904
Primary_somatosensory_cortex	0.000372502	7.66113e-05	0.000363444	8.7467e-05	2.49204	0.103549	0.807777	0.934129
Primary_somatosensory_cortex_barrel_field	0.000367105	7.8615e-05	0.000368998	9.57703e-05	-0.513025	-0.0197666	0.961772	0.973851
Primary_somatosensory_cortex_dysgranular_zone	0.000363786	7.66618e-05	0.000363574	9.08993e-05	0.0583953	0.00233566	0.995537	0.997885
Primary_somatosensory_cortex_forelimb_region	0.000363598	7.54363e-05	0.000363452	9.02166e-05	0.0399244	0.00160842	0.996915	0.997885
Primary_somatosensory_cortex_hindlimb_region	0.000366704	7.6264e-05	0.00036446	9.05749e-05	0.615833	0.0247802	0.952648	0.969855
Primary_somatosensory_cortex_jaw_region	0.000363043	7.47873e-05	0.000355126	8.41316e-05	2.22928	0.0940995	0.826245	0.936052
Primary_somatosensory_cortex_shoulder_region	0.000366189	7.65184e-05	0.000361385	9.18281e-05	1.32937	0.0523169	0.899765	0.951415
Primary_somatosensory_cortex_trunk_region	0.000366763	8.03406e-05	0.000364439	9.7324e-05	0.637691	0.0238789	0.953947	0.969855
Primary_somatosensory_cortex_upper_lip_region	0.000381686	8.4115e-05	0.000369126	9.36451e-05	3.4026	0.134122	0.755763	0.89568
Secondary_somatosensory_cortex	0.000387265	6.80936e-05	0.000370233	9.05893e-05	4.60043	0.188017	0.636758	0.865326
Temporal_association_area	0.000375971	7.08441e-05	0.000355869	8.49428e-05	5.64871	0.236654	0.570674	0.860904
Primary_visual_cortex	0.000403852	7.55354e-05	0.000384388	0.000107955	5.06353	0.180294	0.64126	0.871486
Primary_visual_cortex_binocular_area	0.000366247	7.88956e-05	0.000363757	9.83022e-05	0.684558	0.0253314	0.950523	0.969855
Primary_visual_cortex_monocular_area	0.00036609	8.0716e-05	0.000362713	0.000105688	0.930789	0.0319441	0.936279	0.969855
Secondary_visual_cortex_lateral_area	0.000368335	7.81475e-05	0.000361805	9.04587e-05	1.80488	0.0721894	0.864361	0.942791
Secondary_visual_cortex_mediolateral_area	0.000364098	7.99739e-05	0.000357662	0.000104955	1.79949	0.0613223	0.877938	0.942982
Secondary_visual_cortex_mediomedial_area	0.000386545	7.5342e-05	0.000353323	9.77277e-05	9.40275	0.339946	0.401455	0.860904
Claustrum_ventral_part	0.000363719	6.78052e-05	0.000338429	7.43181e-05	7.4729	0.3403	0.436952	0.860904
Ventral_nucleus_of_the_endopiriform_claustrum	0.000362546	7.02332e-05	0.000336068	6.85592e-05	7.87858	0.386198	0.407749	0.860904
Ventral_intermediate_entorhinal_cortex	0.000394617	7.7071e-05	0.00035429	7.36219e-05	11.3825	0.547758	0.250478	0.860904
Ventral_orbital_cortex	0.000356122	7.14607e-05	0.00032727	7.58751e-05	8.81608	0.380261	0.393685	0.860904
Ventral_tenia_tecta	0.000290638	5.33437e-05	0.000288544	6.24995e-05	0.725826	0.0335095	0.93641	0.969855
CA10r	0.000353226	7.40928e-05	0.000324026	7.53409e-05	9.01144	0.387564	0.395619	0.860904
LMol	0.000345653	7.46234e-05	0.000322417	7.27798e-05	7.20688	0.319266	0.492625	0.860904
CA1Rad	0.000374401	7.91463e-05	0.000344757	7.85058e-05	8.59874	0.377612	0.413931	0.860904
CA2Py	0.000371826	7.78996e-05	0.000342458	8.19951e-05	8.57569	0.358169	0.423302	0.860904
CA20r	0.000339041	7.11886e-05	0.000308786	7.56536e-05	9.79785	0.399907	0.370004	0.860904
CA2Rad	0.000364913	7.81455e-05	0.000336303	7.9423e-05	8.50703	0.360216	0.429287	0.860904
CA3Py_Inner	0.000363371	7.66634e-05	0.000340616	7.45537e-05	6.68038	0.305209	0.512314	0.860904
CA3Py_Outer	0.000344678	6.82118e-05	0.000317767	7.11126e-05	8.4687	0.378424	0.400413	0.860904
CA30r	0.000320923	6.75067e-05	0.000306234	7.07868e-05	4.79661	0.207508	0.641378	0.860904
CA3Rad	0.000343869	7.0265e-05	0.000319745	7.0832e-05	7.54482	0.340583	0.456437	0.860904
SLu	0.000349613	6.98144e-05	0.000322798	7.18957e-05	8.30707	0.372972	0.410137	0.860904
MoDG	0.000361479	8.01549e-05	0.000348359	7.82487e-05	3.76619	0.167669	0.717141	0.89568
GrDG	0.000370979	8.00944e-05	0.000343241	7.49955e-05	8.08127	0.369865	0.438375	0.860904
PoDG	0.000368443	7.86833e-05	0.000336238	7.34297e-05	9.57786	0.438575	0.360702	0.860904
CA1Py	0.000388437	8.05466e-05	0.000355978	8.19608e-05	9.11834	0.396034	0.385408	0.860904
Olfactory_bulb_glomerular_layer	0.000374294	7.35598e-05	0.000345041	8.38989e-05	8.47799	0.348664	0.41689	0.860904
Olfactory_bulb_external_plexiform_layer	0.000354995	6.69606e-05	0.000333567	7.59566e-05	6.42404	0.282114	0.511024	0.860904
Olfactory_bulb_mitral_cell_layer	0.000350086	6.70303e-05	0.000327216	7.35014e-05	6.98936	0.311154	0.476511	0.860904
Olfactory_bulb_internal_plexiform_layer	0.000351325	6.74509e-05	0.000326756	7.37903e-05	7.51898	0.332954	0.44718	0.860904
Olfactory_bulb_granule_cell_layer	0.0003456	6.72429e-05	0.00031971	7.44491e-05	8.09809	0.347759	0.424815	0.860904
Accessory_olfactory_bulb_glomerular_external_plexiform_and_mitral_cell_layer	0.000343567	6.88817e-05	0.000322639	7.49657e-05	6.48652	0.279169	0.523991	0.860904
Accessory_olfactory_bulb_granule_cell_layer	0.000332123	6.57191e-05	0.000315717	7.58905e-05	5.1966	0.216187	0.610534	0.860904
Anterior_olfactory_nucleus	0.000349863	6.63739e-05	0.000327579	7.14765e-05	6.80275	0.311772	0.479688	0.860904
subiculum	0.000353476	7.41936e-05	0.000332284	7.32906e-05	6.37797	0.289163	0.530895	0.860904
Medial_amygdala	0.000328459	6.56542e-05	0.000308387	6.779e-05	6.5087	0.29609	0.511107	0.860904
Medial_preoptic_nucleus	0.000283624	5.53737e-05	0.000263404	5.96549e-05	7.67635	0.338946	0.442732	0.860904
Axial Diffusivity	BRC		B6
	Mean	SD	Mean	SD	%Diff	Effect	P-Value	FDR
amygdala	0.000488664	0.000105497	0.000450291	9.74984e-05	8.52182	0.393576	0.413654	0.953417
anterior_commissure_pars_anterior	0.000438417	7.9507e-05	0.000419802	9.23048e-05	4.43431	0.201672	0.633673	0.953417
anterior_commissure_pars_posterior	0.000431206	8.76635e-05	0.000415699	9.7167e-05	3.73039	0.159593	0.712058	0.953417
basal_forebrain	0.000428243	9.21676e-05	0.000395909	8.45488e-05	8.16689	0.382423	0.428777	0.953417
bed_nucleus_of_stria_terminalis	0.000399116	7.94093e-05	0.00039209	9.09353e-05	1.79204	0.0772681	0.855676	0.956122
cerebellar_peduncle_inferior	0.000477233	0.000119553	0.000450343	0.000110199	5.971	0.244013	0.610749	0.953417
cerebellar_peduncle_middle	0.00055652	0.000132121	0.000537497	0.000133455	3.53924	0.142545	0.753467	0.953417
cerebellar_peduncle_superior	0.000370941	8.44018e-05	0.000349081	8.27629e-05	6.26228	0.264133	0.568288	0.953417
cerebral_aqueduct	0.000390486	8.46339e-05	0.000366309	9.56617e-05	6.60029	0.252739	0.556205	0.953417
cerebral_peduncle	0.000446298	0.000105894	0.000427152	9.89833e-05	4.48227	0.193428	0.68373	0.953417
colliculus_inferior	0.000417588	9.00188e-05	0.00041241	9.79378e-05	1.25533	0.0528611	0.903446	0.96111
colliculus_superior	0.000394285	8.50107e-05	0.00037601	8.73846e-05	4.86016	0.209129	0.64234	0.953417
corpus_callosum	0.000418044	8.64814e-05	0.000397173	9.51765e-05	5.25508	0.219295	0.613915	0.953417
corticospinal_tract_pyramids	0.000496077	0.000140279	0.000540196	0.000149833	-8.16715	-0.294452	0.505895	0.953417
cuneate_nucleus	0.000459841	0.000118826	0.00044857	0.000117478	2.51266	0.0959413	0.834411	0.956122
facial_nerve_cranial_nerve_7	0.000381258	9.78819e-05	0.000364718	8.71469e-05	4.53514	0.1898	0.697787	0.953417
fasciculus_retroflexus	0.00037237	7.61599e-05	0.000355963	8.2984e-05	4.60914	0.197711	0.650662	0.953417
fimbria	0.000419079	8.41924e-05	0.00041048	0.000102407	2.09482	0.0839668	0.838865	0.953417
fornix	0.000375654	8.00946e-05	0.000364302	8.37413e-05	3.11611	0.135561	0.760865	0.953417
fourth_ventricle	0.000470723	0.000109327	0.000516834	0.000139236	-8.92184	-0.331173	0.417093	0.953417
fundus_of_striatum	0.000474894	0.00010457	0.000447835	9.90889e-05	6.04221	0.273079	0.563025	0.953417
globus_pallidus	0.000401876	8.15766e-05	0.000386305	8.80677e-05	4.03067	0.176804	0.686746	0.953417
habenular_commissure	0.000687764	0.00020148	0.00072732	0.000212538	-5.43852	-0.18611	0.674985	0.953417
hypothalamus	0.000391735	9.12788e-05	0.000367871	8.42229e-05	6.48722	0.28335	0.554745	0.953417
inferior_olivary_complex	0.000419121	0.00013043	0.000525445	0.000182707	-20.235	-0.581937	0.146408	0.953417
internal_capsule	0.000400726	8.43245e-05	0.000385412	8.90797e-05	3.97331	0.171909	0.698198	0.953417
interpedunclar_nucleus	0.00041685	0.000117943	0.000356966	8.78674e-05	16.7759	0.68153	0.223329	0.953417
lateral_olfactory_tract	0.00053669	8.96342e-05	0.000502765	0.000120378	6.74773	0.281822	0.479074	0.953417
lateral_septum	0.000399184	7.28686e-05	0.000398828	9.3676e-05	0.089353	0.00380422	0.992462	0.998266
lateral_ventricle	0.000545093	0.00015303	0.00050835	0.000142909	7.22795	0.257109	0.589038	0.953417
mammillary_bodies	0.000425536	0.000118424	0.000414486	0.000106287	2.6659	0.103962	0.8305	0.953417
mammilothalamic_tract	0.00039884	8.93989e-05	0.000368255	8.48906e-05	8.30535	0.360286	0.44647	0.953417
medial_lemniscus_medial_longitudinal_fasciculus	0.000423953	0.000110477	0.000414422	9.70887e-05	2.29978	0.0981658	0.841832	0.953417
medial_septum	0.000404938	8.04519e-05	0.000394518	8.73466e-05	2.64122	0.119296	0.784667	0.953417
medulla	0.000447927	0.000111879	0.00043691	0.000102017	2.52156	0.107991	0.822383	0.953417
midbrain	0.00037455	8.29491e-05	0.000361112	8.35582e-05	3.72133	0.160824	0.723578	0.953417
nucleus_accumbens	0.000449545	9.01283e-05	0.000422468	8.78506e-05	6.4092	0.308215	0.50767	0.953417
olfactory_peduncle	0.000491378	8.73506e-05	0.000471886	0.000103169	4.13057	0.188928	0.652509	0.953417
olfactory_tubercle	0.000525976	0.000125179	0.000533585	0.000151352	-1.42609	-0.0502761	0.903321	0.96111
optic_tract	0.000408141	8.44715e-05	0.000403846	9.30445e-05	1.06348	0.0461587	0.915103	0.966694
periaqueductal_grey	0.000391765	8.08242e-05	0.000367749	8.5394e-05	6.53041	0.281232	0.527296	0.953417
pons	0.000422145	0.000104221	0.00039385	9.07649e-05	7.18419	0.311739	0.530669	0.953417
pontine_nucleus	0.00054975	0.000142144	0.000520438	0.000138647	5.63234	0.211421	0.648318	0.953417
posterior_commissure	0.000350909	7.38954e-05	0.000338922	8.51942e-05	3.53694	0.140708	0.739938	0.953417
pre_para_subiculum	0.000490051	0.000106314	0.000486243	0.000113976	0.783206	0.033413	0.939334	0.966694
stria_medullaris	0.000392977	7.93066e-05	0.000384768	9.22183e-05	2.13344	0.089015	0.832844	0.953417
stria_terminalis	0.000394086	7.46708e-05	0.00040014	9.86229e-05	-1.51294	-0.0613839	0.877492	0.960339
striatum	0.000430252	8.53787e-05	0.000412426	9.20326e-05	4.32201	0.193683	0.659049	0.953417
subependymale_zone_rhinocele	0.000487861	8.67503e-05	0.000466937	0.000105317	4.48111	0.198677	0.631632	0.953417
superior_olivary_complex	0.000452391	0.000134132	0.000474073	0.000134331	-4.57341	-0.161402	0.723483	0.953417
thalamus	0.000410609	8.2767e-05	0.000394286	9.03533e-05	4.13985	0.180656	0.678598	0.953417
third_ventricle	0.000501369	0.000112611	0.000477449	0.000130733	5.01007	0.182972	0.665296	0.953417
ventral_tegmental_decussation	0.000348141	8.40031e-05	0.000337735	8.36883e-05	3.08107	0.124341	0.785644	0.953417
lobules_1_2_lingula_and_central_lobule_ventral	0.000404344	8.16069e-05	0.000394996	8.92632e-05	2.36654	0.104721	0.809683	0.953417
lobule_3_central_lobule_dorsal	0.000422582	8.49677e-05	0.00040003	8.82263e-05	5.63749	0.255611	0.568767	0.953417
lobules_4_5_culmen_ventral_and_dorsal	0.000449097	9.04842e-05	0.000441212	0.000103976	1.78702	0.07583	0.858095	0.953417
lobule_6_declive	0.000597088	0.000200751	0.00057008	0.000158941	4.73761	0.169926	0.746896	0.953417
lobule_7_tuber_or_folium	0.000704689	0.000285805	0.000663349	0.000178961	6.23194	0.230997	0.710803	0.953417
lobule_8_pyramis	0.00056385	0.000161401	0.000504851	0.000126413	11.6864	0.466714	0.383295	0.953417
lobule_9_uvula	0.00044358	0.000104734	0.000408296	9.98749e-05	8.64186	0.353285	0.454121	0.953417
lobule_10_nodulus	0.00040991	8.6192e-05	0.000390916	8.9247e-05	4.85882	0.212824	0.635189	0.953417
anterior_lobule_lobules_4_5	0.000392535	8.0477e-05	0.000365659	8.16456e-05	7.35008	0.329181	0.469889	0.953417
simple_lobule_lobule_6	0.000428944	8.52736e-05	0.000432865	0.000109457	-0.90576	-0.0358196	0.929171	0.966694
crus_1_ansiform_lobule_lobule_6	0.000465275	0.000100854	0.000448221	0.000109736	3.80477	0.155407	0.721774	0.953417
crus_2_ansiform_lobule_lobule_7	0.00053299	0.000140545	0.00050334	0.000136942	5.89075	0.216519	0.640678	0.953417
paramedian_lobule_lobule_7	0.000530317	0.000127513	0.000491477	0.000114022	7.90277	0.340639	0.486772	0.953417
copula_pyramis_lobule_8	0.000438067	0.000104349	0.000396691	9.01739e-05	10.4303	0.458847	0.361431	0.953417
flocculus_FL	0.000435747	9.96752e-05	0.000403152	8.86254e-05	8.08506	0.367785	0.454777	0.953417
paraflocculus_PFL	0.000459319	0.000111684	0.000432607	9.96581e-05	6.17463	0.268036	0.583723	0.953417
trunk_of_arbor_vita	0.000401704	8.97705e-05	0.000377643	9.01568e-05	6.37151	0.266886	0.55912	0.953417
lobule_1_2_white_matter	0.000370387	7.50789e-05	0.000325453	7.07391e-05	13.8067	0.635209	0.18874	0.953417
lobule_3_white_matter	0.000400546	8.32768e-05	0.000365364	8.10558e-05	9.62923	0.434044	0.35414	0.953417
trunk_of_lobules_1_3_white_matter	0.000409501	8.85197e-05	0.000371043	9.04922e-05	10.365	0.424994	0.351204	0.953417
lobules_4_5_white_matter	0.000409426	8.82504e-05	0.000375356	8.41807e-05	9.07673	0.404725	0.392219	0.953417
lobules_6_7_white_matter	0.000425101	0.000107632	0.000375176	8.63791e-05	13.3068	0.577964	0.275462	0.953417
lobule_8_white_matter	0.000355624	8.02286e-05	0.000314931	7.36698e-05	12.9214	0.552377	0.25726	0.953417
trunk_of_lobules_6_8_white_matter	0.000386991	8.97589e-05	0.000350164	8.75227e-05	10.517	0.420768	0.368227	0.953417
lobule_9_white_matter	0.000367791	8.29295e-05	0.000326002	7.36264e-05	12.8185	0.567577	0.254166	0.953417
lobule_10_white_matter	0.000374317	8.02607e-05	0.000342239	7.45599e-05	9.37326	0.430244	0.370951	0.953417
anterior_lobule_white_matter	0.000355448	7.70532e-05	0.000333003	7.93161e-05	6.74016	0.28298	0.530448	0.953417
simple_lobule_white_matter	0.00036389	7.43748e-05	0.000349023	7.65462e-05	4.25981	0.194232	0.665877	0.953417
crus_1_white_matter	0.000372344	7.87817e-05	0.000351814	7.6897e-05	5.83527	0.266972	0.565183	0.953417
trunk_of_simple_and_crus_1_white_matter	0.000395016	9.01354e-05	0.000358774	8.27123e-05	10.1016	0.438169	0.365821	0.953417
crus_2_white_matter	0.000367761	7.79267e-05	0.00033357	7.02723e-05	10.2501	0.486553	0.321512	0.953417
paramedian_lobule	0.000366424	8.16867e-05	0.000323091	6.82975e-05	13.4121	0.63448	0.220919	0.953417
trunk_of_crus_2_and_paramedian_white_matter	0.000354165	7.7075e-05	0.000331713	7.29434e-05	6.76864	0.307806	0.515303	0.953417
copula_white_matter	0.000337073	7.46328e-05	0.00030945	7.23915e-05	8.92646	0.381576	0.414936	0.953417
paraflocculus_white_matter	0.000380159	8.53874e-05	0.000359073	7.73281e-05	5.87231	0.272681	0.573876	0.953417
flocculus_white_matter	0.000382455	7.95452e-05	0.000357031	7.74675e-05	7.12079	0.328182	0.481145	0.953417
dentate_nucleus	0.000413018	9.41695e-05	0.000403605	8.95642e-05	2.33229	0.1051	0.822776	0.953417
nucleus_interpositus	0.000410036	9.12185e-05	0.000388713	9.19561e-05	5.48556	0.231883	0.610622	0.953417
fastigial_nucleus	0.000389461	8.91761e-05	0.000354797	8.83892e-05	9.76996	0.392169	0.396703	0.953417
Cingulate_cortex_area_24a	0.000453321	8.74199e-05	0.000442679	0.000105323	2.40399	0.101041	0.807572	0.953417
Cingulate_cortex_area_24a.1	0.000447033	8.25156e-05	0.000446461	0.000115456	0.128024	0.00495062	0.989844	0.998266
Cingulate_cortex_area_24b	0.000492172	9.19846e-05	0.000483472	0.000119029	1.7995	0.0730923	0.855624	0.953417
Cingulate_cortex_area_24b.1	0.00048276	9.19137e-05	0.000490802	0.000129432	-1.63861	-0.0621355	0.872798	0.957534
Cingulate_cortex_area_25	0.000448501	8.76115e-05	0.000420063	9.55675e-05	6.77002	0.297573	0.496841	0.953417
Cingulate_cortex_area_29a	0.000448634	9.50557e-05	0.00042272	9.71645e-05	6.13039	0.266706	0.5556	0.953417
Cingulate_cortex_area_29b	0.0004677	0.000101006	0.00044086	9.8958e-05	6.08811	0.271227	0.558237	0.953417
Cingulate_cortex_area_29c	0.000470227	9.2217e-05	0.000457376	0.000109863	2.80961	0.116968	0.779166	0.953417
Cingulate_cortex_area_30	0.000502261	0.000104285	0.000496022	0.000126613	1.25785	0.0492777	0.905052	0.96111
Cingulate_cortex_area_32	0.00052023	0.000104421	0.000497066	0.000115698	4.66015	0.20021	0.64377	0.953417
Amygdalopiriform_transition_area	0.00057707	0.000127572	0.000502917	0.000102601	14.7446	0.722732	0.176027	0.953417
Primary_auditory_cortex	0.000502267	0.00010438	0.000487467	0.000114221	3.03611	0.129574	0.765761	0.953417
Secondary_auditory_cortex_dorsal_area	0.000500728	0.000109901	0.000505384	0.000135391	-0.921373	-0.0343929	0.933204	0.966694
Secondary_auditory_cortex_ventral_area	0.000513347	9.91797e-05	0.000483164	0.000112242	6.24693	0.26891	0.531239	0.953417
Caudomedial_entorhinal_cortex	0.000603165	0.000125089	0.000581882	0.000141269	3.6576	0.150655	0.725019	0.953417
Cingulum	0.0003893	7.82751e-05	0.000374248	9.48339e-05	4.02192	0.158719	0.701644	0.953417
Claustrum	0.000509253	0.000107012	0.000495469	0.000115053	2.78192	0.119802	0.784839	0.953417
Cortex_amygdala_transition_zones	0.000528581	0.000115277	0.000563184	0.000173159	-6.14408	-0.199831	0.599216	0.953417
Claustrum_dorsal_part	0.000521318	0.000100792	0.000479565	0.000105283	8.70641	0.396577	0.378176	0.953417
Dorsal_nucleus_of_the_endopiriform	0.000538313	0.000107896	0.000500578	0.00010845	7.5383	0.347949	0.447632	0.953417
Dorsal_intermediate_entorhinal_cortex	0.000598226	0.000114443	0.000504817	0.000106818	18.5036	0.874469	0.077798	0.953417
Dorsolateral_entorhinal_cortex	0.000603951	0.000110419	0.000529355	0.000116569	14.092	0.639935	0.15984	0.953417
Dorsolateral_orbital_cortex	0.000564522	6.25709e-05	0.000554686	0.000155893	1.77326	0.0630946	0.849808	0.953417
Dorsal_tenia_tecta	0.000436269	8.48296e-05	0.000411766	9.15572e-05	5.95073	0.267626	0.54282	0.953417
Ectorhinal_cortex	0.000541034	9.26195e-05	0.000495438	0.000112908	9.20324	0.403836	0.333756	0.953417
Frontal_cortex_area_3	0.00050769	8.64123e-05	0.000512696	0.00013736	-0.976454	-0.0364462	0.921851	0.966694
Frontal_association_cortex	0.000557911	9.46677e-05	0.000549225	0.000144593	1.58161	0.060076	0.873281	0.957534
Intermediate_nucleus_of_the_endopiriform_claustrum	0.000504259	0.000103827	0.000468555	9.95201e-05	7.61998	0.35876	0.445942	0.953417
Insular_region_not_subdivided	0.000551469	7.92699e-05	0.000506603	0.000113361	8.85633	0.395784	0.311848	0.953417
Lateral_orbital_cortex	0.000488538	8.51982e-05	0.00048569	0.000106045	0.586309	0.026853	0.94758	0.967199
Lateral_parietal_association_cortex	0.000484207	0.00010509	0.00050399	0.0001446	-3.92521	-0.13681	0.727198	0.953417
Primary_motor_cortex	0.000500687	9.69776e-05	0.000528945	0.000147249	-5.34243	-0.19191	0.61232	0.953417
Secondary_motor_cortex	0.000521608	0.000100873	0.000533861	0.0001379	-2.29512	-0.0888528	0.821039	0.953417
Medial_entorhinal_cortex	0.000562644	0.000131754	0.000520492	0.000118997	8.09853	0.354229	0.467145	0.953417
Medial_orbital_cortex	0.000493535	8.93357e-05	0.000467954	0.00010433	5.46653	0.245192	0.561819	0.953417
Medial_parietal_association_cortex	0.000473071	9.92943e-05	0.000494051	0.000140749	-4.24652	-0.14906	0.70069	0.953417
Piriform_cortex	0.000555147	0.000101507	0.000516881	0.000113398	7.40338	0.337453	0.436398	0.953417
Posterolateral_cortical_amygdaloid_area	0.000582164	0.000127029	0.000552086	0.000126125	5.4481	0.238478	0.603626	0.953417
Posteromedial_cortical_amygdaloid_area	0.000603511	0.000142389	0.000581824	0.000136773	3.72754	0.158567	0.734202	0.953417
Perirhinal_cortex	0.000583068	0.000104084	0.000520465	0.00011866	12.0283	0.527583	0.224794	0.953417
Parietal_cortex_posterior_area_rostral_part	0.00047865	0.000102195	0.00051009	0.000151878	-6.16367	-0.20701	0.587689	0.953417
Rostral_amygdalopiriform_area	0.000603432	0.000129612	0.000529464	0.000120037	13.9706	0.616217	0.206048	0.953417
Primary_somatosensory_cortex	0.000499092	9.66835e-05	0.000499513	0.000127994	-0.0842433	-0.00328771	0.993404	0.998266
Primary_somatosensory_cortex_barrel_field	0.000488993	0.000101662	0.000505619	0.000139588	-3.28825	-0.119108	0.761441	0.953417
Primary_somatosensory_cortex_dysgranular_zone	0.000489441	0.00010066	0.000509231	0.000144172	-3.88616	-0.137263	0.722231	0.953417
Primary_somatosensory_cortex_forelimb_region	0.000487523	0.000101274	0.000507479	0.000142361	-3.93228	-0.140175	0.718542	0.953417
Primary_somatosensory_cortex_hindlimb_region	0.000487902	0.000105539	0.00051144	0.000141661	-4.60227	-0.166156	0.67511	0.953417
Primary_somatosensory_cortex_jaw_region	0.000489236	9.46606e-05	0.000493179	0.000127811	-0.799507	-0.0308502	0.93767	0.966694
Primary_somatosensory_cortex_shoulder_region	0.000481177	0.000103535	0.000497376	0.000133758	-3.25707	-0.121113	0.763391	0.953417
Primary_somatosensory_cortex_trunk_region	0.000484581	0.000107504	0.000509907	0.000146753	-4.9667	-0.172572	0.661229	0.953417
Primary_somatosensory_cortex_upper_lip_region	0.000508341	0.00010435	0.000501853	0.000131586	1.29283	0.0493071	0.903372	0.96111
Secondary_somatosensory_cortex	0.000515168	8.3646e-05	0.000492992	0.000120104	4.49827	0.184641	0.632697	0.953417
Temporal_association_area	0.000516471	9.46216e-05	0.000482857	0.000108244	6.96144	0.310537	0.468154	0.953417
Primary_visual_cortex	0.000555918	0.000108012	0.00054069	0.000136977	2.81644	0.111174	0.78395	0.953417
Primary_visual_cortex_binocular_area	0.000488477	0.000101212	0.00050194	0.000134921	-2.68225	-0.0997864	0.801496	0.953417
Primary_visual_cortex_monocular_area	0.000490635	0.000103717	0.000509401	0.000139808	-3.68395	-0.134228	0.734246	0.953417
Secondary_visual_cortex_lateral_area	0.000494971	9.90382e-05	0.000497978	0.000124968	-0.603864	-0.0240631	0.952734	0.969573
Secondary_visual_cortex_mediolateral_area	0.000488488	9.96407e-05	0.000504799	0.000140771	-3.2311	-0.115866	0.765201	0.953417
Secondary_visual_cortex_mediomedial_area	0.000538931	0.000101663	0.00050868	0.000131513	5.94701	0.230025	0.568576	0.953417
Claustrum_ventral_part	0.00055814	0.00010891	0.000512114	0.000113586	8.9873	0.405203	0.36851	0.953417
Ventral_nucleus_of_the_endopiriform_claustrum	0.00052687	0.000110362	0.000475431	9.99789e-05	10.8194	0.514496	0.293988	0.953417
Ventral_intermediate_entorhinal_cortex	0.000562965	0.000124894	0.000497243	0.000102275	13.2173	0.6426	0.221232	0.953417
Ventral_orbital_cortex	0.000478589	8.26666e-05	0.000473563	0.000104908	1.06135	0.0479103	0.905834	0.96111
Ventral_tenia_tecta	0.000397649	7.98407e-05	0.000386886	8.40816e-05	2.78197	0.128007	0.77294	0.953417
CA10r	0.000499167	0.000102183	0.000463434	0.000102088	7.71046	0.35002	0.446478	0.953417
LMol	0.000461669	9.83288e-05	0.000437679	9.6106e-05	5.48124	0.249623	0.590226	0.953417
CA1Rad	0.00052062	0.000107929	0.000482222	0.00010507	7.96257	0.365444	0.433645	0.953417
CA2Py	0.000526538	9.8786e-05	0.000491793	0.00010739	7.06506	0.323543	0.46135	0.953417
CA20r	0.00047927	9.26449e-05	0.000445328	0.000100695	7.62173	0.337074	0.443166	0.953417
CA2Rad	0.000525224	9.9202e-05	0.000483527	0.000103813	8.62358	0.40166	0.371771	0.953417
CA3Py_Inner	0.000481284	0.000103677	0.00046205	9.98803e-05	4.1629	0.192577	0.679798	0.953417
CA3Py_Outer	0.000482085	9.31476e-05	0.000448034	0.000103295	7.60013	0.329648	0.448558	0.953417
CA30r	0.000457759	9.77921e-05	0.000441773	0.00010814	3.6185	0.147823	0.732679	0.953417
CA3Rad	0.000478863	9.64488e-05	0.000439426	9.56805e-05	8.97472	0.412176	0.373333	0.953417
SLu	0.000487149	9.60932e-05	0.000449038	0.000100313	8.48723	0.379919	0.398263	0.953417
MoDG	0.000482603	0.000106737	0.000482642	0.000106193	-0.00807739	-0.000367114	0.999359	0.999281
GrDG	0.000487409	0.000104095	0.000471614	0.00010073	3.34901	0.1568	0.735975	0.953417
PoDG	0.000483098	0.000103472	0.000454213	9.67594e-05	6.35919	0.298517	0.530771	0.953417
CA1Py	0.000542665	0.000109914	0.000502668	0.000109843	7.9569	0.364127	0.428609	0.953417
Olfactory_bulb_glomerular_layer	0.000541613	9.59992e-05	0.000497481	0.000118038	8.87103	0.373877	0.368134	0.953417
Olfactory_bulb_external_plexiform_layer	0.000488957	8.50674e-05	0.000469629	0.000108414	4.11562	0.178281	0.660022	0.953417
Olfactory_bulb_mitral_cell_layer	0.000489239	8.79813e-05	0.000466503	0.000106279	4.87374	0.213929	0.606697	0.953417
Olfactory_bulb_internal_plexiform_layer	0.000493306	9.01261e-05	0.000467125	0.000107495	5.6047	0.243555	0.56055	0.953417
Olfactory_bulb_granule_cell_layer	0.000484716	8.66292e-05	0.000454558	0.000107656	6.6347	0.280137	0.495917	0.953417
Accessory_olfactory_bulb_glomerular_external_plexiform_and_mitral_cell_layer	0.000463157	8.39636e-05	0.000451381	0.000108874	2.60878	0.108158	0.787682	0.953417
Accessory_olfactory_bulb_granule_cell_layer	0.000464337	7.58881e-05	0.000440758	0.000105965	5.34969	0.222518	0.569314	0.953417
Anterior_olfactory_nucleus	0.000495025	8.69341e-05	0.000474649	0.00010019	4.29289	0.203376	0.632028	0.953417
subiculum	0.000490475	0.000105703	0.000468286	0.00010269	4.73844	0.216081	0.641904	0.953417
Medial_amygdala	0.000462631	0.000104872	0.000432822	9.96387e-05	6.8873	0.299178	0.526082	0.953417
Medial_preoptic_nucleus	0.000369452	8.42153e-05	0.000337855	7.68769e-05	9.35232	0.411011	0.39708	0.953417
Radial Diffusivity	BRC		B6
	Mean	SD	Mean	SD	%Diff	Effect	P-Value	FDR
amygdala	0.00027515	5.34906e-05	0.000263771	5.61159e-05	4.31414	0.202784	0.648861	0.778066
anterior_commissure_pars_anterior	0.000176277	3.76769e-05	0.000160574	4.02467e-05	9.7788	0.39015	0.38028	0.778066
anterior_commissure_pars_posterior	0.00019905	3.678e-05	0.000184325	4.078e-05	7.98839	0.361074	0.407296	0.778066
basal_forebrain	0.000224367	4.16258e-05	0.00021743	4.73567e-05	3.19023	0.146474	0.731397	0.799988
bed_nucleus_of_stria_terminalis	0.000240184	4.49339e-05	0.00022817	5.32975e-05	5.26532	0.225411	0.59082	0.778066
cerebellar_peduncle_inferior	0.000180477	4.14072e-05	0.000178929	5.04844e-05	0.864689	0.0306468	0.940743	0.948091
cerebellar_peduncle_middle	0.000211621	5.05885e-05	0.000199249	5.07667e-05	6.20944	0.243707	0.593606	0.778066
cerebellar_peduncle_superior	0.000189492	4.56481e-05	0.000176075	4.24698e-05	7.6197	0.315905	0.508652	0.778066
cerebral_aqueduct	0.000237473	5.10791e-05	0.000211315	5.31543e-05	12.3789	0.492124	0.277867	0.778066
cerebral_peduncle	0.000152468	3.71909e-05	0.000149953	3.54551e-05	1.67728	0.0709384	0.87963	0.905545
colliculus_inferior	0.000244984	5.14472e-05	0.000224927	6.53517e-05	8.91727	0.306913	0.451944	0.778066
colliculus_superior	0.000247136	5.36358e-05	0.000219456	6.22021e-05	12.613	0.445001	0.299127	0.778066
corpus_callosum	0.000198301	4.22719e-05	0.000175484	4.70305e-05	13.0024	0.485157	0.268388	0.778066
corticospinal_tract_pyramids	0.000170001	4.04962e-05	0.000227588	8.84123e-05	-25.3035	-0.651357	0.0688866	0.778066
cuneate_nucleus	0.000247794	5.41855e-05	0.000240664	6.12748e-05	2.96257	0.116358	0.785584	0.870364
facial_nerve_cranial_nerve_7	0.00015846	3.55024e-05	0.000152523	3.65197e-05	3.89287	0.162584	0.717623	0.799988
fasciculus_retroflexus	0.000202808	4.64533e-05	0.000180283	4.84531e-05	12.494	0.464874	0.303907	0.778066
fimbria	0.000182357	4.04485e-05	0.000173073	4.51275e-05	5.36449	0.205738	0.633531	0.778066
fornix	0.000175044	3.46359e-05	0.00017134	4.06703e-05	2.16198	0.0910822	0.828239	0.883024
fourth_ventricle	0.00026978	5.75767e-05	0.000306734	9.49373e-05	-12.0478	-0.389255	0.296489	0.778066
fundus_of_striatum	0.000248406	4.82025e-05	0.000234609	5.12027e-05	5.8808	0.269456	0.543418	0.778066
globus_pallidus	0.000213385	4.52425e-05	0.000202032	4.89363e-05	5.61926	0.231989	0.596949	0.778066
habenular_commissure	0.000414444	0.000107232	0.000433091	0.000134709	-4.30564	-0.138427	0.734024	0.801339
hypothalamus	0.000218336	4.2306e-05	0.000208181	4.74078e-05	4.87803	0.214208	0.618949	0.778066
inferior_olivary_complex	0.000177092	4.80603e-05	0.000267589	0.000116361	-33.8194	-0.777728	0.0299868	0.778066
internal_capsule	0.000164705	3.66488e-05	0.0001573	4.02335e-05	4.70755	0.18405	0.672055	0.778066
interpedunclar_nucleus	0.000224738	5.01971e-05	0.000195642	5.144e-05	14.8725	0.565644	0.218346	0.778066
lateral_olfactory_tract	0.000240661	3.56228e-05	0.000250091	6.91943e-05	-3.77101	-0.136297	0.698048	0.799988
lateral_septum	0.000260614	5.33875e-05	0.000247014	5.79031e-05	5.50589	0.234881	0.591908	0.778066
lateral_ventricle	0.000300391	8.19526e-05	0.000277578	7.89807e-05	8.21837	0.288835	0.537024	0.778066
mammillary_bodies	0.000208117	4.37206e-05	0.000207725	5.43088e-05	0.18868	0.0072168	0.985914	0.990669
mammilothalamic_tract	0.000198903	4.2596e-05	0.000187792	4.65312e-05	5.91679	0.238792	0.584435	0.778066
medial_lemniscus_medial_longitudinal_fasciculus	0.000168028	3.63091e-05	0.000180157	5.5528e-05	-6.73252	-0.218432	0.563522	0.778066
medial_septum	0.000211684	4.06151e-05	0.000205206	4.6745e-05	3.15652	0.138568	0.743945	0.799988
medulla	0.000223606	4.61742e-05	0.000219573	5.75926e-05	1.83698	0.0700351	0.863775	0.891579
midbrain	0.000221767	4.85653e-05	0.000202926	4.89193e-05	9.28485	0.385152	0.400904	0.778066
nucleus_accumbens	0.000267589	5.1038e-05	0.000254195	5.56337e-05	5.26936	0.240761	0.581777	0.778066
olfactory_peduncle	0.000276507	4.90688e-05	0.000253056	5.98993e-05	9.26727	0.391513	0.348045	0.778066
olfactory_tubercle	0.000272025	4.82695e-05	0.000303964	0.000104521	-10.5076	-0.305579	0.376829	0.778066
optic_tract	0.000167864	3.10145e-05	0.000158056	3.607e-05	6.20573	0.27193	0.521236	0.778066
periaqueductal_grey	0.000252904	5.25743e-05	0.000224791	5.78545e-05	12.5062	0.485923	0.270221	0.778066
pons	0.00019159	4.26069e-05	0.000183916	4.23913e-05	4.17219	0.181012	0.692713	0.799988
pontine_nucleus	0.000249565	5.36941e-05	0.000239126	5.75795e-05	4.3656	0.181302	0.680297	0.799988
posterior_commissure	0.00020476	4.35326e-05	0.000190378	5.45659e-05	7.55425	0.263565	0.519863	0.778066
pre_para_subiculum	0.000290628	6.10558e-05	0.000274012	7.20605e-05	6.06393	0.230583	0.583279	0.778066
stria_medullaris	0.000216082	4.25708e-05	0.000205771	4.83133e-05	5.0112	0.213432	0.618024	0.778066
stria_terminalis	0.000144407	2.82121e-05	0.00013941	3.48937e-05	3.58466	0.143217	0.727035	0.799988
striatum	0.000267359	5.30473e-05	0.000249536	6.13567e-05	7.1426	0.290487	0.494688	0.778066
subependymale_zone_rhinocele	0.000217426	4.78103e-05	0.000193592	4.56908e-05	12.3116	0.521644	0.272843	0.778066
superior_olivary_complex	0.000184532	4.82379e-05	0.000221719	7.29837e-05	-16.7721	-0.509523	0.188285	0.778066
thalamus	0.000242721	4.97531e-05	0.000224252	5.37732e-05	8.23575	0.343459	0.43603	0.778066
third_ventricle	0.000306758	6.09671e-05	0.000287709	7.42854e-05	6.62099	0.256433	0.536253	0.778066
ventral_tegmental_decussation	0.000179195	5.09778e-05	0.000169906	4.50022e-05	5.46726	0.206417	0.674521	0.779024
lobules_1_2_lingula_and_central_lobule_ventral	0.000230514	4.83225e-05	0.000216952	5.42855e-05	6.25119	0.249829	0.561895	0.778066
lobule_3_central_lobule_dorsal	0.000236788	4.99821e-05	0.000209363	5.54551e-05	13.0993	0.494546	0.260191	0.778066
lobules_4_5_culmen_ventral_and_dorsal	0.000247018	4.93529e-05	0.000223625	6.55751e-05	10.4608	0.356735	0.374364	0.778066
lobule_6_declive	0.000339755	0.00012523	0.000304729	0.000101496	11.4941	0.345098	0.507665	0.778066
lobule_7_tuber_or_folium	0.000420077	0.000202316	0.000376747	0.000124086	11.501	0.34919	0.582056	0.778066
lobule_8_pyramis	0.00032284	9.62685e-05	0.000279746	8.46585e-05	15.4048	0.509036	0.307499	0.778066
lobule_9_uvula	0.000248523	5.77134e-05	0.00022311	6.15952e-05	11.3904	0.412584	0.354325	0.778066
lobule_10_nodulus	0.000236141	4.83983e-05	0.000223764	5.74562e-05	5.53138	0.21542	0.607107	0.778066
anterior_lobule_lobules_4_5	0.00023639	4.91089e-05	0.000207871	5.03022e-05	13.7193	0.566944	0.217442	0.778066
simple_lobule_lobule_6	0.000243207	4.82317e-05	0.000231524	7.15368e-05	5.04625	0.163318	0.668565	0.778066
crus_1_ansiform_lobule_lobule_6	0.000248537	5.05749e-05	0.000232657	6.9347e-05	6.82584	0.229004	0.56101	0.778066
crus_2_ansiform_lobule_lobule_7	0.000288447	7.63679e-05	0.000272771	9.78627e-05	5.74686	0.160181	0.691831	0.779424
paramedian_lobule_lobule_7	0.000283353	6.45532e-05	0.000268013	8.03561e-05	5.72351	0.190897	0.641219	0.778066
copula_pyramis_lobule_8	0.000236518	5.17194e-05	0.000212431	5.44512e-05	11.3387	0.442359	0.324916	0.778066
flocculus_FL	0.000212403	4.19674e-05	0.000204539	4.60627e-05	3.8448	0.170726	0.69448	0.799988
paraflocculus_PFL	0.000217078	4.6501e-05	0.000196779	6.00476e-05	10.3154	0.33804	0.40493	0.778066
trunk_of_arbor_vita	0.000167602	3.91352e-05	0.000150772	4.27305e-05	11.1623	0.393857	0.370572	0.778066
lobule_1_2_white_matter	0.000180551	4.23297e-05	0.000164803	5.06602e-05	9.55586	0.310862	0.458202	0.778066
lobule_3_white_matter	0.000191978	4.21035e-05	0.000175058	5.10151e-05	9.66537	0.331667	0.426578	0.778066
trunk_of_lobules_1_3_white_matter	0.00016794	3.98381e-05	0.000144964	4.90255e-05	15.85	0.468669	0.262134	0.778066
lobules_4_5_white_matter	0.000194619	4.47358e-05	0.0001667	5.54195e-05	16.7476	0.503762	0.227996	0.778066
lobules_6_7_white_matter	0.000189999	4.6464e-05	0.000161212	5.04396e-05	17.8566	0.570722	0.201158	0.778066
lobule_8_white_matter	0.000196693	4.59272e-05	0.000167816	5.02193e-05	17.2077	0.575021	0.19635	0.778066
trunk_of_lobules_6_8_white_matter	0.000172651	3.92848e-05	0.000159139	4.95623e-05	8.49081	0.27263	0.504577	0.778066
lobule_9_white_matter	0.000174964	4.38346e-05	0.000141336	4.50077e-05	23.7928	0.747157	0.108935	0.778066
lobule_10_white_matter	0.000213114	4.91751e-05	0.000193209	5.01723e-05	10.3022	0.396729	0.383914	0.778066
anterior_lobule_white_matter	0.000210937	4.69016e-05	0.000182322	4.68691e-05	15.6947	0.610528	0.191301	0.778066
simple_lobule_white_matter	0.000197281	4.67664e-05	0.00016912	4.68379e-05	16.6516	0.601247	0.197292	0.778066
crus_1_white_matter	0.00018526	3.95852e-05	0.000160616	4.31105e-05	15.3432	0.571637	0.19976	0.778066
trunk_of_simple_and_crus_1_white_matter	0.000166757	3.72591e-05	0.000137721	4.26007e-05	21.0833	0.681589	0.121256	0.778066
crus_2_white_matter	0.000188659	4.20185e-05	0.000163151	4.36565e-05	15.6349	0.584299	0.200962	0.778066
paramedian_lobule	0.000177611	4.41542e-05	0.000152905	4.59488e-05	16.1577	0.537685	0.237261	0.778066
trunk_of_crus_2_and_paramedian_white_matter	0.000147381	3.82677e-05	0.000132778	3.88408e-05	10.9984	0.375982	0.410074	0.778066
copula_white_matter	0.000178141	4.28058e-05	0.00014156	4.44411e-05	25.8413	0.823132	0.0779479	0.778066
paraflocculus_white_matter	0.000149594	3.21709e-05	0.000136287	3.24504e-05	9.76359	0.410058	0.371419	0.778066
flocculus_white_matter	0.000213172	4.43489e-05	0.000188071	4.18119e-05	13.3463	0.600321	0.212861	0.778066
dentate_nucleus	0.000217883	5.21137e-05	0.000195393	5.28177e-05	11.5104	0.425812	0.352515	0.778066
nucleus_interpositus	0.000205298	5.01345e-05	0.000184212	5.33577e-05	11.4467	0.395186	0.375193	0.778066
fastigial_nucleus	0.000185909	4.58798e-05	0.000165822	4.97725e-05	12.1138	0.403583	0.360697	0.778066
Cingulate_cortex_area_24a	0.000290496	6.00644e-05	0.000260223	6.69604e-05	11.6336	0.452105	0.300802	0.778066
Cingulate_cortex_area_24a.1	0.000279993	5.92848e-05	0.00024844	6.9574e-05	12.7003	0.453511	0.287606	0.778066
Cingulate_cortex_area_24b	0.000319011	6.91372e-05	0.000282765	8.0465e-05	12.8182	0.450451	0.292626	0.778066
Cingulate_cortex_area_24b.1	0.000310233	6.55514e-05	0.000274459	8.56336e-05	13.0342	0.417752	0.303514	0.778066
Cingulate_cortex_area_25	0.000301031	5.89924e-05	0.000263098	6.4681e-05	14.418	0.586471	0.187413	0.778066
Cingulate_cortex_area_29a	0.000269401	6.13457e-05	0.000234215	6.48305e-05	15.0232	0.542747	0.229372	0.778066
Cingulate_cortex_area_29b	0.000285132	6.10855e-05	0.000248326	6.8636e-05	14.8216	0.536248	0.220749	0.778066
Cingulate_cortex_area_29c	0.0002867	6.38415e-05	0.000247636	7.77645e-05	15.775	0.502343	0.232681	0.778066
Cingulate_cortex_area_30	0.00030247	6.33434e-05	0.000276162	8.70379e-05	9.52631	0.30226	0.444128	0.778066
Cingulate_cortex_area_32	0.000321751	7.1365e-05	0.000291655	7.8745e-05	10.3189	0.382192	0.382106	0.778066
Amygdalopiriform_transition_area	0.000294898	5.31102e-05	0.000275475	5.665e-05	7.05073	0.342859	0.439904	0.778066
Primary_auditory_cortex	0.000310949	7.04705e-05	0.000294364	7.83292e-05	5.63424	0.211737	0.624377	0.778066
Secondary_auditory_cortex_dorsal_area	0.000312963	7.47869e-05	0.000302087	8.35776e-05	3.60039	0.130134	0.762347	0.801339
Secondary_auditory_cortex_ventral_area	0.000314598	6.71995e-05	0.000293948	7.71513e-05	7.02517	0.267661	0.530265	0.778066
Caudomedial_entorhinal_cortex	0.000331101	6.25864e-05	0.000331148	0.000100587	-0.014337	-0.000471997	0.998982	0.99893
Cingulum	0.000188975	4.44028e-05	0.000163039	5.03865e-05	15.9083	0.514755	0.236837	0.778066
Claustrum	0.00028562	5.2511e-05	0.000250246	6.16578e-05	14.1357	0.573717	0.182493	0.778066
Cortex_amygdala_transition_zones	0.000285733	6.17756e-05	0.000330735	0.000115086	-13.6068	-0.391033	0.277871	0.778066
Claustrum_dorsal_part	0.000279362	5.59291e-05	0.00026038	5.99302e-05	7.28982	0.316723	0.473966	0.778066
Dorsal_nucleus_of_the_endopiriform	0.000270241	5.11176e-05	0.000253857	5.36953e-05	6.45397	0.305126	0.494551	0.778066
Dorsal_intermediate_entorhinal_cortex	0.00032072	5.56384e-05	0.00028167	6.67265e-05	13.8639	0.585231	0.170246	0.778066
Dorsolateral_entorhinal_cortex	0.000314539	4.96057e-05	0.000301744	7.40533e-05	4.24033	0.172781	0.649946	0.778066
Dorsolateral_orbital_cortex	0.000327698	3.09123e-05	0.000315738	0.000109934	3.78778	0.108787	0.733101	0.799988
Dorsal_tenia_tecta	0.000281085	5.5122e-05	0.000256151	5.89755e-05	9.73389	0.422777	0.342243	0.778066
Ectorhinal_cortex	0.000314024	5.20199e-05	0.000299228	7.66022e-05	4.94501	0.193164	0.613896	0.778066
Frontal_cortex_area_3	0.000318607	6.73453e-05	0.000303042	8.15718e-05	5.13606	0.190806	0.645462	0.778066
Frontal_association_cortex	0.000320093	6.59969e-05	0.000300113	9.4399e-05	6.65742	0.211652	0.584715	0.778066
Intermediate_nucleus_of_the_endopiriform_claustrum	0.000265709	4.97313e-05	0.000245974	5.24708e-05	8.02286	0.376098	0.400318	0.778066
Insular_region_not_subdivided	0.000318597	4.06422e-05	0.000299224	7.41119e-05	6.47433	0.261398	0.466652	0.778066
Lateral_orbital_cortex	0.000311582	6.48633e-05	0.000275003	7.07021e-05	13.3013	0.517369	0.243691	0.778066
Lateral_parietal_association_cortex	0.000309222	6.93961e-05	0.000288881	9.09957e-05	7.0413	0.223538	0.57727	0.778066
Primary_motor_cortex	0.000309078	6.99724e-05	0.00029025	7.96701e-05	6.48662	0.236317	0.580565	0.778066
Secondary_motor_cortex	0.00031014	7.02938e-05	0.000285475	8.4731e-05	8.64003	0.291099	0.485432	0.778066
Medial_entorhinal_cortex	0.00031657	6.49904e-05	0.000299422	7.40999e-05	5.72711	0.23142	0.588116	0.778066
Medial_orbital_cortex	0.000314242	6.90509e-05	0.000278897	7.45617e-05	12.6731	0.474035	0.286244	0.778066
Medial_parietal_association_cortex	0.000301297	6.83455e-05	0.000276511	8.97639e-05	8.96401	0.276129	0.491836	0.778066
Piriform_cortex	0.000310144	4.44954e-05	0.00029927	6.92496e-05	3.63356	0.157028	0.675437	0.779424
Posterolateral_cortical_amygdaloid_area	0.000308953	5.98004e-05	0.000312159	7.21184e-05	-1.02724	-0.0444636	0.91455	0.929713
Posteromedial_cortical_amygdaloid_area	0.000302565	5.82333e-05	0.000313261	7.5052e-05	-3.41449	-0.142518	0.723568	0.799988
Perirhinal_cortex	0.000311464	4.67838e-05	0.000304281	7.62058e-05	2.36072	0.0942608	0.798301	0.835769
Parietal_cortex_posterior_area_rostral_part	0.000304005	6.88162e-05	0.000293063	9.27793e-05	3.73376	0.117939	0.765384	0.801339
Rostral_amygdalopiriform_area	0.000304883	6.14121e-05	0.000299879	6.93952e-05	1.6687	0.0721101	0.866077	0.895675
Primary_somatosensory_cortex	0.000309206	6.77112e-05	0.00029541	7.46364e-05	4.67017	0.184845	0.670092	0.779024
Primary_somatosensory_cortex_barrel_field	0.00030616	6.80277e-05	0.000300687	8.17179e-05	1.82031	0.0669796	0.871849	0.893778
Primary_somatosensory_cortex_dysgranular_zone	0.000300959	6.60328e-05	0.000290745	7.65057e-05	3.51276	0.133496	0.752214	0.799988
Primary_somatosensory_cortex_forelimb_region	0.000301635	6.44319e-05	0.000291439	7.69624e-05	3.4983	0.132473	0.750589	0.799988
Primary_somatosensory_cortex_hindlimb_region	0.000306105	6.34054e-05	0.000290969	8.05789e-05	5.2018	0.187837	0.643541	0.778066
Primary_somatosensory_cortex_jaw_region	0.000299946	6.62307e-05	0.000286099	7.11174e-05	4.8398	0.194701	0.658018	0.778066
Primary_somatosensory_cortex_shoulder_region	0.000308696	6.42173e-05	0.00029339	8.43564e-05	5.21701	0.181447	0.650228	0.778066
Primary_somatosensory_cortex_trunk_region	0.000307854	6.76205e-05	0.000291705	8.79632e-05	5.53599	0.183586	0.647757	0.778066
Primary_somatosensory_cortex_upper_lip_region	0.000318358	7.52376e-05	0.000302762	8.04652e-05	5.15114	0.19382	0.660124	0.778066
Secondary_somatosensory_cortex	0.000323314	6.18885e-05	0.000308854	7.95306e-05	4.68196	0.181822	0.652585	0.778066
Temporal_association_area	0.000305722	5.96872e-05	0.000292375	7.45315e-05	4.56471	0.179067	0.661471	0.778066
Primary_visual_cortex	0.000327819	6.11956e-05	0.000306238	0.000100395	7.04725	0.214965	0.560674	0.778066
Primary_visual_cortex_binocular_area	0.000305132	6.88632e-05	0.000294666	8.93709e-05	3.55211	0.117117	0.770526	0.801339
Primary_visual_cortex_monocular_area	0.000303817	7.00049e-05	0.00028937	9.88196e-05	4.99264	0.146198	0.70659	0.7992
Secondary_visual_cortex_lateral_area	0.000305017	6.8773e-05	0.000293718	8.13243e-05	3.84682	0.138935	0.740075	0.799988
Secondary_visual_cortex_mediolateral_area	0.000301903	7.0724e-05	0.000284094	9.93148e-05	6.26886	0.179323	0.645271	0.778066
Secondary_visual_cortex_mediomedial_area	0.000310353	6.4282e-05	0.000275645	9.35243e-05	12.5914	0.371107	0.339104	0.778066
Claustrum_ventral_part	0.000266509	5.10619e-05	0.000251586	5.55981e-05	5.93159	0.268409	0.539838	0.778066
Ventral_nucleus_of_the_endopiriform_claustrum	0.000280384	5.38902e-05	0.000266387	5.52842e-05	5.2543	0.253178	0.574899	0.778066
Ventral_intermediate_entorhinal_cortex	0.000310444	5.65755e-05	0.000282814	6.04265e-05	9.76948	0.457241	0.305795	0.778066
Ventral_orbital_cortex	0.000294889	6.65597e-05	0.000254123	7.00017e-05	16.0416	0.582349	0.199606	0.778066
Ventral_tenia_tecta	0.000237133	4.56361e-05	0.000239373	5.43165e-05	-0.935781	-0.0412398	0.921205	0.929713
CA10r	0.000280255	6.05423e-05	0.000254323	6.56292e-05	10.1968	0.39514	0.370783	0.778066
LMol	0.000287645	6.32489e-05	0.000264786	6.45358e-05	8.63305	0.354208	0.435923	0.778066
CA1Rad	0.000301292	6.49706e-05	0.000276024	6.97061e-05	9.15443	0.3625	0.413224	0.778066
CA2Py	0.00029447	6.83668e-05	0.00026779	7.40715e-05	9.96281	0.360185	0.413834	0.778066
CA20r	0.000268927	6.11253e-05	0.000240516	6.5999e-05	11.8125	0.430473	0.331515	0.778066
CA2Rad	0.000284757	6.91341e-05	0.000262691	7.1188e-05	8.39977	0.30996	0.492402	0.778066
CA3Py_Inner	0.000304414	6.37487e-05	0.0002799	6.42914e-05	8.75827	0.381301	0.405229	0.778066
CA3Py_Outer	0.000275974	5.65261e-05	0.000252634	5.82854e-05	9.23886	0.400452	0.376884	0.778066
CA30r	0.000252505	5.27765e-05	0.000238464	5.46096e-05	5.88786	0.257106	0.567251	0.778066
CA3Rad	0.000276372	5.81784e-05	0.000259905	6.05459e-05	6.33604	0.271987	0.544027	0.778066
SLu	0.000280846	5.75402e-05	0.000259679	6.05328e-05	8.1513	0.349681	0.434308	0.778066
MoDG	0.000300918	6.72233e-05	0.000281218	6.73757e-05	7.005	0.292381	0.523067	0.778066
GrDG	0.000312764	6.84713e-05	0.000279054	6.51635e-05	12.0801	0.517316	0.27783	0.778066
PoDG	0.000311115	6.68655e-05	0.000277251	6.42558e-05	12.2144	0.527027	0.266616	0.778066
CA1Py	0.000311323	6.61016e-05	0.000282633	7.32925e-05	10.1512	0.391452	0.369783	0.778066
Olfactory_bulb_glomerular_layer	0.000290634	6.36805e-05	0.000268821	6.98359e-05	8.11431	0.312346	0.474824	0.778066
Olfactory_bulb_external_plexiform_layer	0.000288014	5.85475e-05	0.000265536	6.42554e-05	8.46538	0.349832	0.424137	0.778066
Olfactory_bulb_mitral_cell_layer	0.00028051	5.70549e-05	0.000257572	6.15417e-05	8.90523	0.372713	0.399157	0.778066
Olfactory_bulb_internal_plexiform_layer	0.000280335	5.66537e-05	0.000256572	6.14643e-05	9.26162	0.38661	0.380775	0.778066
Olfactory_bulb_granule_cell_layer	0.000276042	5.80098e-05	0.000252286	6.27752e-05	9.41642	0.378434	0.391326	0.778066
Accessory_olfactory_bulb_glomerular_external_plexiform_and_mitral_cell_layer	0.000283773	6.23058e-05	0.000258268	6.69502e-05	9.87513	0.380944	0.389953	0.778066
Accessory_olfactory_bulb_granule_cell_layer	0.000266016	6.12623e-05	0.000253196	6.8121e-05	5.06336	0.188198	0.663114	0.778066
Anterior_olfactory_nucleus	0.000277282	5.6638e-05	0.000254044	6.07672e-05	9.14744	0.382418	0.388529	0.778066
subiculum	0.000284977	5.89627e-05	0.000264282	6.10676e-05	7.83054	0.338883	0.452116	0.778066
Medial_amygdala	0.000261373	5.09226e-05	0.00024617	5.31938e-05	6.17588	0.285806	0.52316	0.778066
Medial_preoptic_nucleus	0.000240709	4.64669e-05	0.000226178	5.37202e-05	6.42462	0.270496	0.524588	0.778066
