# Supplementary material for: An old model with new insights: endogenous retroviruses drive the evolvement toward ASD susceptibility and hijack transcription machinery during development
Source: Mol Psychiatry. 2023 Mar 7;28(5):1932–45. doi: 10.1038/s41380-023-01999-z (PMC10575786; doi:10.1038/s41380-023-01999-z)
Supplement: Supplementary file 5 — Supplemental table 4 [file 41380_2023_1999_MOESM5_ESM.xlsx]

## Sheet: Table S4
Table S4 Different OTUs between B6, BTBR/R and BTBR/J mice
Decreased Lachnospiraceae/ Ruminococcaceae species in BTBR mice
	Relative abundance
Most similar species	B6	BTBR/R	BTBR/J	p-value	Homology (%)
Roseburia hominis	2.30667	0.67*	0.26***	0.0002	90.1869
Roseburia intestinalis	4.88667	0.66**	0.32***	<0.0001	87.1356
Ruminococcus albus	0.246667	0.04*	0.01**	0.0023	85.68
Ruminococcus lactaris	0.71	0.223333	0.19**	0.0077	92.607
Blautia glucerasea	0.0566667	0.00***	0.00***	<0.0001	84.23
Blautia hydrogenotrophica	0.156667	0.04**	0.01**	0.002	87.6383
Blautia producta	0.303333	0.05**	0.04***	0.0002	90.27
Butyrivibrio fibrisolvens	0.47	0.11**	0.04***	0.0002	84.332
Butyrivibrio hungatei	0.41	0.03**	0.09*	0.0038	86.4638
Clostridium clostridioforme	1.27667	0.45*	0.28**	0.0013	88.773
Clostridium fusiformis	0.536667	0.12*	0.11**	0.0014	93.9369
Clostridium hathewayi	2.95333	1.15**	0.77***	0.0003	88.6089
Clostridium herbivorans	0.843333	0.25**	0.15**	0.0019	87.8512
Clostridium polysaccharolyticum	0.186667	0.03***	0.03**	0.0001	86.9233
Coprococcus comes	0.13	0.01***	0.01***	<0.0001	90.9
Eubacterium siraeum	0.94	0.14**	0.06***	<0.0001	86.11
Eubacterium ventriosum	0.246667	0.04***	0.01***	<0.0001	85.68
Eubacterium xylanophilum	1.29	0.21***	0.21***	<0.0001	84.1857
Flavonifractor plautii	0.243333	0.08*	0.05***	0.0003	90.6833
Increased Lactobacillus species in BTBR/R and BTBR/J mice
Most similar species	B6	BTBR/R	BTBR/J	p-value	Homology (%)
Lactobacillus johnsonii	1.74333	8.43**	14.65***	0.0004	91.4445
Lactobacillus murinus	3.65667	10.91*	11.45*	0.0057	90.6474
Lactobacillus reuteri	1.73333	6.58*	6.33*	0.0186	92.9271
*OTUs are listed in descending order based on the relative abundance in B6.
*Homology (%): the percentage of OTU sequences that are homologous to that of species from the 16S database use
