# Supplementary material for: An old model with new insights: endogenous retroviruses drive the evolvement toward ASD susceptibility and hijack transcription machinery during development
Source: Mol Psychiatry. 2023 Mar 7;28(5):1932–45. doi: 10.1038/s41380-023-01999-z (PMC10575786; doi:10.1038/s41380-023-01999-z)
Supplement: Supplementary file 6 — Supplemental table 5 [file 41380_2023_1999_MOESM6_ESM.xlsx]

## Sheet: Table S5
Table S5 Whole-genome SNP scanning for two BTBR strains
A total of 154 SNP markers located on autosomal, X, Y chromosome, and mitochondrial DNA were selected to evaluate the uniformity of overall genetic background on a TaqMan-based system.
			Sample name	BTBR/R-Female	BTBR/R-Male	BTBR/J-Female	BTBR/J-Male			B6JJcl	129
Chr	Position	No. rs	Marker Name
1	3634820	rs31298294	D1SNP29	B	B	B	B			A	B
1	39301042	rs32101244	D1SNP30	B	B	B	B			A	B
1	67923485	rs3022803	D1SNP3	B	B	B	B			A	B
1	89100712	rs3022825	D1SNP3-1	B	B	B	B			A	B
1	122268318	rs31631099	D1SNP19	B	B	B	B			A	B
1	174831427	rs32357523	D1SNP33	B	B	B	B			A	B
1	193371949	rs31630110	D1SNP32	B	B	B	B			A	B
2	5688272	rs27068488	D2SNP33	A	A	A	A			A	B
2	7991482	rs13476337	D2SNP11	B	B	B	B			A	B
2	29878251	rs27180058	D2SNP29	B	B	B	B			A	B
2	62490365	rs3709716	D2SNP23	B	B	B	B			A	B
2	95475913	rs27363379	D2SNP34	B	B	B	B			A	B
2	128915712	rs3022901	D2SNP4	B	B	B	B			A	B
2	157632427	rs3670912	D2SNP37	B	B	B	B			A	B
2	180149433	rs27665780	D2SNP36	A	A	A	A			A	B
3	12512835	rs3661443	D3SNP11	B	B	B	B			A	B
3	37219744	rs3141187	D3SNP38	B	B	B	B			A	B
3	49498781	rs4137486	D3SNP21	A	A	A	A			A	A
3	72191868	rs3671595	D3SNP23	B	B	B	B			A	B
3	108820814	rs30858794	D3SNP42	A	A	A	A			A	B
3	129251020	rs30413632	D3SNP43	B	B	B	B			A	B
3	157372579	rs30920013	D3SNP40	B	B	B	B			A	B
4	6805946	rs27674778	D4SNP35	B	B	B	B			A	B
4	28249560	rs13477622	D4SNP101	B	B	B	B			A	B
4	58379516	rs27882835	D4SNP36	B	B	B	B			A	B
4	85877570	rs3710891	D4SNP14	B	B	B	B			A	B
4	153640658	rs13478065	D4SNP107	A	A	A	A			A	B
4	155557887	rs6279100	D4SNP34	A	A	A	A			A	B
5	3941195	rs31190071	D5SNP26	B	B	B	B			A	B
5	24632736	rs33181587	D5SNP17	B	B	A	A			A	A
5	40679535	rs29767806	D5SNP27	B	B	B	B			A	B
5	52907886	rs3023044	D5SNP2	B	B	B	B			A	A
5	79611594	rs6265790	D5SNP29	A	A	A	A			A	B
5	115597885	rs3719767	D5SNP13	A	A	A	A			A	B
5	126154436	rs3023057	D5SNP6	A	A	A	A			A	B
5	144381935	rs6284348	D5SNP28	B	B	B	B			A	B
5	150428596	rs33208334	D5SNP14	B	B	B	B			A	B
6	5382040	rs4225658	D6SNP27	B	B	B	B			A	B
6	28665963	rs30764547	D6SNP20	B	B	B	B			A	B
6	30010508	rs29653324	D6SNP28	B	B	B	B			A	B
6	55398977	rs3023071	D6SNP2	B	B	B	B			A	B
6	60541373	rs13478783	D6SNP26	B	B	B	B			A	B
6	74784621	rs29920661	D6SNP29	B	B	B	B			A	B
6	108439153	rs46560574	D6SNP502	B	B	B	B			A	B
6	122265814	rs3023094	D6SNP5	A	A	A	A			A	B
6	147856996	rs51573825	D6SNP504	B	B	B	B			A	B
7	3131592	rs32161660	D7SNP39	B	B	B	B			A	B
7	36156400	rs31290520	D7SNP38	B	B	B	B			A	B
7	37332321	rs3673461	D7SNP12	A	A	A	A			A	A
7	53172729	rs4226588	D7SNP29	A	A	A	A			A	B
7	73040616	rs32024595	D7SNP507	A	A	A	A			A	A
7	80485399	rs13479334	D7SNP31	A	A	A	A			A	B
7	98302717	rs3023148	D7SNP4	B	B	B	B			A	B
7	122478803	rs3023157	D7SNP5	A	A	A	A			A	B
7	136179208	rs13479522	D7SNP37	B	B	B	B			A	B
7	146380254	rs32269916	D7SNP40	B	B	B	B			A	B
8	9530463	rs13479603	D8SNP13	B	B	B	B			A	B
8	15191287	rs3709624	D8SNP22	B	B	B	B			A	B
8	40994439	rs33599977	D8SNP21	B	B	B	B			A	B
8	77372621	rs51228781	D8SNP504	A	A	A	A			A	B
8	99037614	rs32192192	D8SNP11	A	A	A	A			A	B
8	125816890	rs33437879	D8SNP20	B	B	B	B			A	B
8	125851611	rs33405503	D8SNP12	B	B	B	B			A	B
9	6215905	rs29982480	D9SNP11	A	A	A	A			A	A
9	6238770	rs33672596	D9SNP13	B	B	B	B			A	B
9	30964211	rs13480122	D9SNP21	B	B	B	B			A	B
9	33606003	rs3023206	D9SNP1-1	B	B	B	B			A	B
9	67431995	rs29739640	D9SNP23	B	B	B	B			A	B
9	101788696	rs3089531	D9SNP5	A	A	A	A			A	B
9	119665130	rs29646736	D9SNP24	B	B	B	B			A	B
10	3343877	rs6246154	D10SNP40	B	B	B	B			A	B
10	9176674	rs3681777	D10SNP21	B	B	B	B			A	A
10	24520171	rs29373648	D10SNP35	A	A	A	A			A	B
10	35917846	rs13480579	D10SNP32	B	B	B	B			A	B
10	53462955	rs3696307	D10SNP104	B	B	B	B			A	B
10	57472268	rs13480619	D10SNP37	B	B	B	B			A	B
10	59899200	rs13480621	D10SNP105	B	B	B	B			A	B
10	67604188	rs3680724	D10SNP12	B	B	B	B			A	B
10	93596972	rs230319081	D10SNP502	B	B	B	B			A	B
10	127251537	rs29363885	D10SNP34	B	B	B	B			A	B
11	4408733	rs3659787	D11SNP101	B	B	B	B			A	B
11	11071173	rs3023250	D11SNP1	B	B	B	B			A	B
11	44269852	rs3023256	D11SNP3	B	B	B	B			A	B
11	57574117	rs3023265	D11SNP4	B	B	B	B			A	B
11	70926447	rs3148189	D11SNP15	B	B	B	B			A	B
11	99370140	rs3023315	D11SNP7	B	B	B	B			A	B
11	116644168	rs27013363	D11SNP20	B	B	B	B			A	B
12	5593905	rs29122374	D12SNP11	B	B	A	A			A	B
12	31338708	rs50276855	D12SNP508	B	B	B	B			A	B
12	59109867	rs29209692	D12SNP36	B	B	B	B			A	B
12	81782233	rs29158586	D12SNP37	B	B	B	B			A	B
12	88536832	rs29490233	D12SNP35	B	B	B	B			A	B
12	108366705	rs3685152	D12SNP13	A	A	A	A			A	A
12	117432674	rs30527296	D12SNP505	A	A	A	A			A	B
13	3427897	rs30039194	D13SNP14	B	B	B	B			A	B
13	18388496	rs3023379	D13SNP1	B	B	B	B			A	B
13	27129019	rs13481734	D13SNP26	B	B	B	B			A	B
13	39987971	rs29531061	D13SNP27	B	B	B	B			A	B
13	103496680	rs3090371	D13SNP4	A	A	A	A			A	B
14	9327964	rs30592045	D14SNP26	A	A	A	A			A	B
14	46359100	rs3683618	D14SNP12	A	A	B	B			A	B
14	71762541	rs30828158	D14SNP25	B	B	B	B			A	B
14	94345398	rs3090790	D14SNP5	B	B	B	B			A	A
14	106810168	rs3023414	D14SNP6	B	B	B	B			A	B
14	119407454	rs31449881	D14SNP24	A	A	A	A			A	B
14	124508019	rs31233932	D14SNP23	B	B	B	B			A	B
15	4252715	rs31764373	D15SNP26	B	B	B	B			A	B
15	32890977	rs6376440	D15SNP28	B	B	B	B			A	B
15	41569347	rs3023418	D15SNP2	A	A	A	A			A	A
15	56992041	rs3702158	D15SNP24	B	B	B	B			A	B
15	93667136	rs3700812	D15SNP30	B	B	B	B			A	B
15	103136059	rs3698193	D15SNP14	A	A	A	A			A	A
16	6219818	rs4154649	D16SNP20	B	B	B	B			A	B
16	17412172	rs4165065	D16SNP19	B	B	B	B			A	B
16	35745491	rs4173032	D16SNP21	B	B	B	B			A	B
16	38931238	rs3089786	D16SNP3	B	B	B	B			A	B
16	66149007	rs4197051	D16SNP18	A	A	A	A			A	B
16	91646265	rs3023440	D16SNP6	A	A	A	A			A	B
17	3358869	rs29501779	D17SNP25	A	A	A	A			A	B
17	33247468	rs6314160	D17SNP27	A	A	A	A			A	B
17	60459368	rs13483055	D17SNP24	B	B	B	B			A	B
17	66897325	rs3708432	D17SNP12	A	A	A	A			A	B
17	68392183	rs3705342	D17SNP19	B	B	B	B			A	B
17	91645899	rs33229233	D17SNP26	B	B	B	B			A	B
17	93598958	rs3023460	D17SNP7	B	B	B	B			A	B
18	6422727	rs29955209	D18SNP11	B	B	B	B			A	B
18	19447944	rs13483237	D18SNP30	B	B	B	B			A	B
18	24121851	rs3705122	D18SNP12	A	A	A	A			A	A
18	25856429	rs13483260	D18SNP31	B	B	A	A			A	B
18	36955024	rs13489298	D18SNP32	A	A	A	A			A	B
18	47920069	rs50055821	D18SNP503	A	A	A	A			A	B
18	57616306	rs6309214	D18SNP33	A	A	A	A			A	B
18	85666520	rs29929155	D18SNP35	B	B	B	B			A	B
19	9101495	rs31112038	D19SNP24	B	B	B	B			A	B
19	20420532	rs3023480	D19SNP2	B	B	B	B			A	B
19	22873374	rs3090137	D19SNP2-1	B	B	B	B			A	B
19	32262542	rs30423081	D19SNP25	B	B	B	B			A	B
19	47191291	rs3090751	D19SNP3	B	B	B	B			A	B
19	52143292	rs30447436	D19SNP26	A	A	A	A			A	A
19	60699230	rs30663339	D19SNP22	B	B	B	B			A	B
X	9013271	rs3684547	DXSNP21	B	B	B	B			A	B
X	47850822	rs3679178	DXSNP12	B	B	B	B			A	B
X	50671502	rs3674086	DXSNP27	A	A	A	A			A	A
X	73554577	rs3695066	DXSNP13	A	A	A	A			A	B
X	114362227	rs3686168	DXSNP35	A	A	A	A			A	A
X	116938586	rs31262455	DXSNP16	A	A	A	A			A	B
X	137425502	rs31248585	DXSNP47	A	A	A	A			A	B
X	162477768	rs31289308	DXSNP50	B	B	B	B			A	B
Y	454571	rs51567171	DYSNP3	U	B	U	B			A	A
Y	1265770	rs33901011	DYSNP5	U	A	U	A			A	A
Y	1363183	rs49163088	DYSNP8	U	B	U	B			A	B
mtDNA	455	rs33253338	DMTSNP5	A	A	A	A			A	A
mtDNA	1084	rs33254239	DMTSNP6	A	A	A	A			A	A
mtDNA	11037	rs33258767	DMTSNP12	A	A	A	A			A	A
				A = A homo = B6JJcl
				B = B homo = Other strains
				U = Unknown
