# Supplementary material for: An old model with new insights: endogenous retroviruses drive the evolvement toward ASD susceptibility and hijack transcription machinery during development
Source: Mol Psychiatry. 2023 Mar 7;28(5):1932–45. doi: 10.1038/s41380-023-01999-z (PMC10575786; doi:10.1038/s41380-023-01999-z)
Supplement: Supplementary file 7 — Supplemental table 6 [file 41380_2023_1999_MOESM7_ESM.xlsx]

## Sheet: Table S6
Table S6 CNVs shared by two BTBR but with different copy number.
Comparing the result of two array CGH, analysis of BTBR/J to B6 or BTBR/R to B6, 28 CNVs were identified in both BTBR strains but had different copy numbers as reflected by log2 ratio (seg.mean). The repeat elements within these CNVs were analyzed in Fig. 2c, bottom.
BTBR/J vs B6						BTBR/R vs B6
chr	loc.start	loc.end	num.mark	seg.mean		chr	loc.start	loc.end	num.mark	seg.mean
2	104511634	104514595	3	-3.6023		2	104511634	104513414	2	-6.30402
2	134458188	134461584	3	-3.11663		2	134458188	134461584	3	-4.87227
3	16924133	16936103	3	-5.5041		3	16927961	16936103	2	-4.56001
3	70499064	70507766	2	-2.69574		3	70499064	70554495	8	-1.31283
3	95196147	95197350	2	-4.98788		3	95196147	95197350	2	-4.3597
4	113343828	113503264	35	-1.01286		4	112481921	113612175	234	-3.88832
4	113518071	113608067	23	-2.59144
4	77394481	77399473	3	-4.40288		4	77394481	77396624	2	-6.49105
4	32136326	32138556	2	-3.50497		4	32136326	32189616	12	-1.43673
5	5109472	5114227	4	-6.35119		5	5109472	5114227	4	-6.99033
5	66885195	66888881	3	-5.63067		5	66885195	66890321	4	-6.22463
6	136046303	136047432	2	-4.64804		6	136046303	136047432	2	-5.18453
6	140353395	140354833	2	-5.89509		6	140353395	140354833	2	-6.44222
7	111439938	111459305	4	-3.55347		7	111439938	111459305	4	-5.15796
7	25003667	25006889	3	-3.59632		7	25003667	25006889	3	-2.22503
7	64348137	64350051	3	-4.37332		7	64348137	64350051	3	-3.6591
9	21967251	21968269	2	-4.17301		9	21967251	21968269	2	-5.06029
10	13573251	13582759	7	-0.63017		10	13573251	13577943	4	-1.38059
10	93073596	93077494	2	-5.66488		10	93073596	93078824	3	-4.85566
11	82805719	82830722	9	-1.36996		11	82829662	82830722	2	-3.81856
12	35299702	35304060	3	-1.8945		12	35292176	35304060	6	-1.22845
13	9346792	9347823	2	-5.11477		13	9346792	9347823	2	-6.12198
15	19372836	19372836	4	-4.4454		15	19372836	19372836	5	-5.24732
15	58482983	58487881	4	-3.9511		15	58482983	58487881	4	-5.70242
15	90961352	90972334	6	-3.62921		15	90961352	90965935	3	-5.40843
17	8755750	8760195	3	-5.80142		17	8757189	8760195	2	-4.9716
X	132862549	132900847	7	-4.44009		X	132862549	132900847	7	-3.8262
Y	2457769	2543709	10	-2.99505		Y	2473718	2543709	9	-3.73318
